# Supplementary material for: Stimulation of superoxide production increases fungicidal action of miconazole against Candida albicans biofilms
Source: Sci Rep. 2016 Jun 7;6:27463. doi: 10.1038/srep27463 (PMC4895440; doi:10.1038/srep27463)
Supplement: Supplementary Dataset 1 [file srep27463-s2.xls]

## Sheet: 4 h All
Gene ID	Gene Name	Description	logFC	FDR adjusted p-value
orf19.711	orf19.711	Protein of unknown function; induced by nitric oxide; predicted ORF from Assembly 19; removed from Assembly 20; restored based on transcription data	3.54214	4.00391e-45
orf19.5958	CDR2	Multidrug transporter, ATP-binding cassette (ABC) superfamily; transports phospholipids, in-to-out direction; overexpressed in azole-resistant isolates; repressed in young biofilms	4.22821	3.39732e-27
orf19.6484	orf19.6484	Ortholog of C. parapsilosis CDC317 : CPAR2_808370, C. dubliniensis CD36 : Cd36_72070, Candida orthopsilosis Co 90-125 : CORT_0C00800 and Candida albicans WO-1 : CAWG_05577	4.95969	7.98321e-26
orf19.2049	orf19.2049	Plasma membrane-associated protein; heterozygous null mutant displays sensitivity to virgineone; Spider biofilm induced	2.36589	9.75679e-26
orf19.5302	PGA31	Cell wall protein; putative GPI anchor; expression regulated upon white-opaque switch; induced by Congo Red and cell wall regeneration; Bcr1-repressed in RPMI a/a biofilms	4.61483	9.65193e-19
orf19.23	RTA3	Similar to S. cerevisiae Rta1 (role in 7-aminocholesterol resistance) and Rsb1 (flippase); putative drug-responsive regulatory site; induced by fluphenazine, estradiol, ketoconazole, caspofungin; rat catheter biofilm induced	2.8336	6.76145e-16
orf19.1631	ERG6	Delta(24)-sterol C-methyltransferase, converts zymosterol to fecosterol, ergosterol biosynthesis; mutation confers nystatin resistance; Hap43, GlcNAc-, fluconazole-induced; upregulated in azole-resistant strain; Spider biofilm repressed	3.18591	9.08551e-16
orf19.4335	TNA1	Putative nicotinic acid transporter; detected at germ tube plasma membrane by mass spectrometry; transcript induced upon phagocytosis by macrophage; rat catheter biofilm induced	3.6369	2.47623e-15
orf19.6391	orf19.6391	Protein of unknown function; transcript upregulated in azole-resistant strain overexpressing MDR1; Spider biofilm induced	3.59459	2.92404e-15
orf19.5069	orf19.5069	Ortholog of S. cerevisiae Sae3; meiosis specific protein involved in DMC1-dependent meiotic recombination in S. cerevisiae; Spider biofilm induced	2.70903	7.15017e-15
orf19.4505	ADH3	Putative NAD-dependent (R,R)-butanediol dehydrogenase; regulated by white-opaque switch; induced by nitric oxide independent of Yhb1; Spider biofilm induced	2.83621	1.01505e-14
orf19.220	PIR1	1,3-beta-glucan-linked cell wall protein; N-mannosylated, O-glycosylated by Pmt1; cell wall defect in het mutant; Hog1/fluconazole/hypoxia induced; iron/Efg1/Plc1/temp regulated; flow model biofilm induced; hyphal, Spider biofilm repressed	1.96822	1.44699e-14
orf19.4531	orf19.4531	Putative PDR-subfamily ABC transporter; Spider biofilm induced	1.79783	1.6826e-14
orf19.344	orf19.344	Protein of unknown function; upregulated by fluphenazine treatment or in an azole-resistant strain that overexpresses CDR1 and CDR2; transcript possibly regulated by Tac1	3.35661	1.89394e-13
orf19.4583	orf19.4583	Protein with a mitochondrial carrier protein domain; possibly an essential gene, disruptants not obtained by UAU1 method; Spider biofilm repressed	2.45172	4.68747e-13
orf19.2726	orf19.2726	Putative plasma membrane protein; Plc1-regulated; Spider biofilm induced	2.11124	9.58663e-13
orf19.6229	CAT1	Catalase; resistance to oxidative stress, neutrophils, peroxide; role in virulence; regulated by iron, ciclopirox, fluconazole, carbon source, pH, Rim101, Ssn6, Hog1, Hap43, Sfu1, Sef1, farnesol, core stress response; Spider biofilm induced	-1.92793	4.00896e-12
orf19.3742	orf19.3742	Protein of unknown function; Spider biofilm induced; upregulated in a cyr1 null mutant	2.30107	1.04253e-11
orf19.767	ERG3	C-5 sterol desaturase; introduces C-5(6) double bond into episterol; some clinical isolates show increased azole resistance and defects in hyphal growth and virulence; Efg1p-repressed; fluconazole-induced	1.59807	1.32426e-11
orf19.4706	orf19.4706	Protein of unknown function; induced in cyr1 or ras1 mutant; induced by fluconazole, by alpha pheromone in SpiderM medium and during oralpharyngeal candidasis; Spider biofilm induced	1.78784	1.04754e-10
orf19.7085	orf19.7085	Protein of unknown function; induced in core stress response; induced by cadmium stress via Hog1; oxidative stress-induced via Cap1; induced by Mnl1 under weak acid stress; macrophage-repressed; rat catheter and Spider biofilm induced	2.27118	5.71264e-10
orf19.4450.1	orf19.4450.1	Protein conserved among the CTG-clade; 2 adjacent upstream SRE-1 elements; highly up-regulated in cecum-grown cells in a Cph2-dependent manner; Hap43-repressed; rat catheter, Spider and flow model biofilm induced	-2.52686	5.71264e-10
orf19.5037	HRQ2	Protein of unknown function; mutants are viable; rat catheter and Spider biofilm induced	2.00308	5.98492e-10
orf19.2832	INN1	Protein with similarity to S. cerevisiae Inn1p, which is an essential protein of the contractile actomyosin ring required for ingression of the plasma membrane into the bud neck during cytokinesis; contains a C2 membrane targeting domain	1.80476	1.54398e-09
orf19.3893	SCW11	Cell wall protein; repressed in ace2 mutant; repressed in core caspofungin response; induced in high iron; possibly an essential gene, disruptants not obtained by UAU1 method; rat catheter and Spider biofilm repressed	2.08117	1.59596e-09
orf19.4802	FTH1	Protein similar to S. cerevisiae Fth1p, a high affinity iron transporter for intravacuolar stores of iron; repressed by Sfu1p, amphotericin B, caspofungin; induced by alkaline pH, ciclopirox olamine; regulated by Sef1p, Sfu1p, and Hap43p	1.6256	1.92043e-09
orf19.675	orf19.675	Cell wall protein; induced in core stress response and core caspofungin response; iron-regulated; amphotericin B, ketoconazole, and hypoxia induced; regulated by Cyr1, Ssn6; induced in oralpharyngeal candidasis; Spider biofilm repressed	2.2726	2.0067e-09
orf19.4679	AGP2	Amino acid permease; hyphal repressed; white-opaque switch regulated; induced in core caspofungin response, during cell wall regeneration, by flucytosine; regulated by Sef1, Sfu1, and Hap43; rat catheter and Spider biofilm induced	1.67014	2.0067e-09
orf19.3615	orf19.3615	Protein of unknown function; induced in core caspofungin response; expression upregulated in an ssr1 null mutant; induced by nitric oxide independent of Yhb1p	1.43862	2.0067e-09
orf19.3188	TAC1	Zn(2)-Cys(6) transcriptional activator of drug-responsive genes (CDR1 and CDR2); binds DRE element; gene in zinc cluster region near MTL locus; resequencing indicates that TAC1 spans orf19.3188 and orf19.3189; Spider biofilm induced	1.41125	2.0067e-09
orf19.5542	SAP6	Secreted aspartyl protease; expressed during hyphal growth, oral carriage, infection; sap4,5,6 triple mutant defective in protein utilization as N source; virulence role affecte by URA3; N-glycosylated; rat catheter biofilm induced	2.03459	2.27725e-09
orf19.7336	orf19.7336	Predicted membrane transporter; member of the drug:proton antiporter (14 spanner) (DHA2) family, major facilitator superfamily (MFS); Spider biofilm induced	-1.98172	5.18867e-09
orf19.6554	orf19.6554	Regulator of calcineurin; regulated by calcineurin-Crz1 pathway; feedback regulator of calcineurin-dependent signaling; Hap43-repressed; induced by ketoconazole, hypoxia, during growth in the mouse cecum; Spider biofilm induced	1.7012	5.18867e-09
orf19.3902	orf19.3902	Protein of unknown function; repressed by fluphenazine treatment or in an azole-resistant strain that overexpresses CDR1 and CDR2; Spider biofilm induced	2.03953	5.87666e-09
orf19.2451	PGA45	Putative GPI-anchored cell wall protein; repressed in core caspofungin response; Hog1-induced; regulated by Ssn6; Mob2-dependent hyphal regulation; flow model biofilm induced	1.96129	6.67467e-09
orf19.2623	ECM22	Zn(II)2Cys6 transcription factor; rat catheter and Spider biofilm induced	1.63066	8.36058e-09
orf19.2959.1	orf19.2959.1	Gene induced by hypoxia and ketoconazole; oral infection upregulated; mutants have reduced capacity to damage oral epithelial cells; Spider biofilm induced	2.06565	8.36058e-09
orf19.7498	LEU1	3-isopropylmalate dehydratase; antigenic in humans; repressed in hyphae; alkaline repressed; upregulated by human whole blood or PMNs; regulated by Sef1, Sfu1, and Hap43; rat catheter biofilm induced, Spider biofilm repressed	2.25611	8.38995e-09
orf19.7457	orf19.7457	Protein with Mob2p-dependent hyphal regulation	1.72185	1.25606e-08
orf19.7411	OAC1	Putative mitochondrial inner membrane transporter; rat catheter biofilm induced	1.74658	4.03663e-08
orf19.7296	orf19.7296	Putative cation conductance protein; similar to stomatin mechanoreception protein; plasma-membrane localized; induced by Rgt1; rat catheter and Spider biofilm induced	2.26519	5.06759e-08
orf19.5735.3	orf19.5735.3	Protein of unknown function; Spider biofilm induced	2.76133	5.18654e-08
orf19.7227	orf19.7227	Protein phosphatase inhibitor; Hap43-repressed; homozygous Tn insertion decreases colony wrinkling but does not block hyphal growth in liquid media; mutation confers hypersensitivity to toxic ergosterol analog; Spider biofilm induced	1.65664	6.25765e-08
orf19.6899	orf19.6899	Putative oxidoreductase; mutation confers hypersensitivity to toxic ergosterol analog; rat catheter and Spider biofilm induced	1.95564	9.44373e-08
orf19.4372	orf19.4372	Predicted transmembrane transporter; rat catheter and Spider biofilm induced	1.57851	1.11667e-07
orf19.6486	LDG3	Putative LDG family protein; F-12/CO2 early biofilm induced	3.35945	1.3112e-07
orf19.6843	orf19.6843	Ortholog(s) have role in CENP-A containing nucleosome assembly at centromere, chromatin silencing at centromere, mitotic sister chromatid segregation and nucleoplasm localization	1.24614	1.32587e-07
orf19.24	RTA2	Flippase; sphingolipid long chain base release; mediates calcineurin-dependent resistance to azoles; stress-associate; Plc1, Ca2+, calcineurin-regulated; ketoconazole, caspofungin induced; Spider biofilm induced; flow biofilm repressed	1.71029	1.50202e-07
orf19.6387	HSP104	Heat-shock protein; roles in biofilm and virulence; complements chaperone, prion activity in S. cerevisiae; guanidine-insensitive; heat shock/stress induced; repressed in farnesol-treated biofilm; sumoylation target; Spider biofilm induced	1.97883	2.26635e-07
orf19.3616	ERG9	Putative farnesyl-diphosphate farnesyl transferase (squalene synthase); sterol biosynthesis pathway; likely essential for growth; regulated by fluconazole, lovastatin; amphotericin B, caspofungin repressed; Spider biofilm repressed	1.54288	2.52633e-07
orf19.5612	BMT4	Beta-mannosyltransferase; for elongation of beta-mannose chains on the acid-labile fraction of cell wall phosphopeptidomannan; 9-gene family member; regulated by Tsa1, Tsa1B; flow model biofilm induced; rat catheter biofilm repressed	1.6888	2.60198e-07
orf19.3499	orf19.3499	Secreted potein; Hap43-repressed; fluconazole-induced; regulated by Tsa1, Tsa1B under H2O2 stress conditions; induced by Mnl1p under weak acid stress; Spider biofilm induced	3.84244	2.99678e-07
orf19.6000	CDR1	Multidrug transporter of ABC superfamily; transports phospholipids in an in-to-out direction; induced by beta-estradiol, progesterone, corticosteroid, or cholesterol; Spider biofilm induced	1.63414	2.99678e-07
orf19.6001	SAP3	Secreted aspartyl proteinase, acts in utilization of protein as nitrogen source; assessment of virulence role complicated by URA3 effects; regulated by growth phase; produced by opaque phase cells; alpha-pheromone repressed	2.44338	4.12272e-07
orf19.1075.1	orf19.1075.1	Pseudogene; added to Assembly 21 based on comparative genome analysis	1.90431	4.32801e-07
orf19.1430	orf19.1430	Ortholog of C. parapsilosis CDC317 : CPAR2_402120, C. dubliniensis CD36 : Cd36_43870, Lodderomyces elongisporus NRLL YB-4239 : LELG_04437 and Candida orthopsilosis Co 90-125 : CORT_0E02170	2.19009	4.62988e-07
orf19.1377	IPK2	Putative inositol polyphosphate multikinase; moderately induced at 42 deg	1.46024	5.68288e-07
orf19.2425	HGT18	Putative glucose transporter of the major facilitator superfamily; the C. albicans glucose transporter family comprises 20 members; 12 probable membrane-spanning segments; expressed in rich medium with 2% glucose	-1.35443	8.40064e-07
orf19.4652	orf19.4652	Protein of unknown function; rat catheter biofilm induced	7.14193	8.68895e-07
orf19.3923	PGA37	Putative GPI-anchored protein; Hap43-repressed; Spider biofilm induced	2.27294	9.62197e-07
orf19.238	CCP1	Cytochrome-c peroxidase N terminus; Rim101, alkaline pH repressed; induced in low iron or by macrophage interaction; oxygen-induced activity; regulated by Sef1, Sfu1, and Hap43; Spider biofilm induced; rat catheter biofilm repressed	-1.82371	1.24891e-06
orf19.1363	orf19.1363	Putative protein of unknown function; Plc1-regulated; transcript induced by Mnl1 under weak acid stress; flow model, rat catheter, Spider biofilm induced	1.59891	1.46268e-06
orf19.1124	orf19.1124	Protein of unknown function; flow model biofilm induced; Spider biofilm induced	-1.71579	1.64882e-06
orf19.6838	orf19.6838	Putative protein of unknown function, transcript upregulated in clinical isolates from HIV+ patients with oral candidiasis; Spider biofilm induced	1.85314	1.90283e-06
orf19.4631	ERG251	C-4 sterol methyl oxidase; role in ergosterol biosynthesis; Hap43-induced; ketoconazole-induced; amphotericin B, caspofungin repressed; possibly essential gene, disruptants not obtained by UAU1 method; Spider biofilm repressed	2.12566	2.00225e-06
orf19.2397.3	orf19.2397.3	Putative aminotransferase; Hap43-repressed; homozygous Tn insertion decreases colony wrinkling in filament-inducing conditions, does not block true hypha formation in liquid media; rat catheter and Spider biofilm induced	1.26985	2.01534e-06
orf19.7166	orf19.7166	Predicted mitochondrial cardiolipin-specific phospholipase; upregulated in an azole-resistant strain that overexpresses MDR1; induced by Mnl1 under weak acid stress; rat catheter and Spider biofilm induced	1.26359	2.3889e-06
orf19.634	orf19.634	Ortholog of C. dubliniensis CD36 : Cd36_30370, Candida tropicalis MYA-3404 : CTRG_00536 and Candida albicans WO-1 : CAWG_01831	-3.11281	2.68117e-06
orf19.5288	IFE2	Putative alcohol dehydrogenase; yeast-enriched transcript; Efg1-regulated; induced by prostaglandins, Hog1, fluconazole; rat catheter biofilm induced	1.78974	3.23379e-06
orf19.7080	LEU2	Isopropyl malate dehydrogenase; leucine biosynthesis; induced by human whole blood or PMNs; protein level decreases in stationary phase; GlcNAc-induced protein; flow model biofilm repressed	1.20126	4.02914e-06
orf19.4241	orf19.4241	Protein of unknown function; transcript detected on high-resolution tiling arrays	-1.03496	4.32673e-06
orf19.1727	PMC1	Vacuolar calcium P-type ATPase; transcript regulated by calcineurin and fluconazole; mutant shows increased resistance to fluconazole, lithium; increased sensitivity to calcium; Spider biofilm induced	1.47636	4.32673e-06
orf19.5952	orf19.5952	Protein of unknown function; induced by nitric oxide independent of Yhb1; Sef1, Sfu1, and Hap43-induced; rat catheter and Spider biofilm induced	1.49887	4.37822e-06
orf19.5045	PTP2	Predicted protein tyrosine phosphatase; involved in regulation of MAP kinase Hog1 activity; induced by Mnl1 under weak acid stress; rat catheter and Spider biofilm induced	1.67315	4.37822e-06
orf19.822	HSP21	Small heat shock protein; role in stress response and virulence; fluconazole-downregulated; induced in cyr1 or ras1 mutant; stationary phase enriched protein; detected in some, not all, biofilm extracts; Spider biofilm induced	2.23872	5.30482e-06
orf19.6844	ICL1	Isocitrate lyase; glyoxylate cycle enzyme; required for virulence in mice; induced upon phagocytosis by macrophage; farnesol regulated; Pex5-dependent peroxisomal localization; stationary phase enriched; rat catheter, Spider biofilm induced	2.19798	6.19348e-06
orf19.5140	orf19.5140	Protein of unknown function; rat catheter and Spider biofilm induced	-1.2966	6.19348e-06
orf19.7357	orf19.7357	Ortholog(s) have role in coenzyme A biosynthetic process and cytosol, nucleus localization	1.33853	6.60722e-06
orf19.5392	NGT1	N-acetylglucosamine (GlcNAc)-specific transporter; role in GlcNAc (but not serum) induced hyphal growth; localizes to plasma membrane; induced by GlcNAc, macrophage engulfment; 12 transmembrane, major facilitator superfamily	-1.441	6.95502e-06
orf19.1598	ERG24	C-14 sterol reductase, has a role in ergosterol biosynthesis; mutation confers increased sensitivity to dyclonine; rat catheter and Spider biofilm repressed	1.20376	9.68331e-06
orf19.4951	orf19.4951	Protein of unknown function; Spider biofilm induced	1.34807	1.10162e-05
orf19.4475	KTR4	Mannosyltransferase; induced during cell wall regeneration; fungal-specific (no human or murine homolog); Bcr1-repressed in RPMI a/a biofilms	1.08496	1.21014e-05
orf19.6659	GAP6	Broad-specificity amino acid permease; Plc1, Gcn4 regulated; rat catheter biofilm induced	1.493	1.36398e-05
orf19.922	ERG11	Lanosterol 14-alpha-demethylase; cytochrome P450 family; role in ergosterol biosynthesis; target of azole antifungals; may contribute to drug resistance; azole or flow model biofilm induced; drug treated biofilm induced; hypoxia regulated	1.58962	1.59345e-05
orf19.7298	CHS2	Chitin synthase; nonessential; required for wild-type chitin deposition in hyphae; transcript regulated during dimorphic transition; Chs1 and Chs2, but not Chs3, are inhibited by the protoberberine HWY-289; flow model biofilm repressed	1.13333	1.78159e-05
orf19.391	UPC2	Zn2-Cys6 transcript factor; regulator of ergosterol biosynthetic genes and sterol uptake; binds ERG2 promoter; induced by ergosterol depletion, by azoles, anaerobicity; macrophage/pseudohyphal-repressed; flow model biofilm induced	1.44275	1.78159e-05
orf19.5280	MUP1	Putative high affinity methionine permease; alkaline upregulated by Rim101; Spider biofilm induced	1.25292	1.78159e-05
orf19.6741	orf19.6741	Putative plasma membrane protein; predicted role in cell wall integrity; regulated by Nrg1, Tup1; induced during chlamydospore formation in both C. albicans and C. dubliniensis	-1.55783	2.00608e-05
orf19.2059	orf19.2059	Protein with homology to magnesium-dependent endonucleases and phosphatases; regulated by Sef1, Sfu1, and Hap43; Spider biofilm induced	1.25735	2.37963e-05
orf19.4950	AKR1	Ankyrin-repeat protein; induced by fluphenazine	1.27173	2.6719e-05
orf19.2461	PRN4	Protein with similarity to pirins; induced by benomyl treatment; flow model biofilm repressed	-1.48653	2.68543e-05
orf19.7043.1	ACB1	Protein similar to a region of acyl-coenzyme-A-binding protein; amphotericin B repressed; regulated by Nrg1, Tup1; Hap43-induced	1.369	2.68543e-05
orf19.2006.1	COX17	Putative copper metallochaperone; Hap43p-repressed gene; rat catheter biofilm induced; Spider biofilm induced	1.53092	2.84514e-05
orf19.4921.1	orf19.4921.1	Protein of unknown function; Spider biofilm repressed	2.47585	2.9354e-05
orf19.5713	YMX6	Putative NADH dehydrogenase; macrophage-downregulated gene; induced by nitric oxide; rat catheter biofilm induced	1.41036	3.58618e-05
orf19.4041	PEX4	Putative peroxisomal ubiquitin conjugating enzyme; regulated by Sef1, Sfu1, and Hap43; rat catheter biofilm induced; Spider biofilm induced	1.40926	3.7676e-05
orf19.6264.3	orf19.6264.3	Ortholog(s) have role in ER to Golgi vesicle-mediated transport and ER to Golgi transport vesicle, Golgi apparatus, endoplasmic reticulum localization	1.01733	3.7676e-05
orf19.2028	MXR1	Putative methionine sulfoxide reductase; Plc1-regulated; induced by human neutrophils, flucytosine; macrophage regulated (gene induced, protein decreased); possibly adherence-induced; Spider biofilm induced	1.05144	3.91013e-05
orf19.7300	orf19.7300	Protein of unknown function; Spider biofilm induced	1.44273	4.06222e-05
orf19.2568	IFU5	Predicted membrane protein; estradiol-induced; upregulation associated with CDR1 and CDR2 overexpression or fluphenazine; putative drug-responsive regulatory site; similar to S. cerevisiae Wwm1p; Hap43-repressed; Spider biofilm repressed	1.399	4.1833e-05
orf19.7100	orf19.7100	Putative vacuolar transporter of large neutral amino acids; possibly transcriptionally regulated upon hyphal formation; not the true Avt1 ortholog of S. cerevisiae	-1.07548	4.52353e-05
orf19.2738	SUL2	Putative sulfate transporter; transcript negatively regulated by Sfu1; amphotericin B induced; F-12/CO2 and Spider biofilm induced	1.92285	4.58382e-05
orf19.5785	orf19.5785	Protein of unknown function; upregulated in a cyr1 or ras1 null mutant; induced by nitric oxide	3.03593	4.58382e-05
orf19.2061	orf19.2061	Protein of unknown function; mutants are viable	1.56063	4.70773e-05
orf19.1580	orf19.1580	Protein of unknown function; Spider biofilm induced	1.37195	4.8559e-05
orf19.2468	orf19.2468	Ortholog(s) have trans-aconitate 3-methyltransferase activity and cytosol, nucleus localization	3.899	5.45512e-05
orf19.3988	orf19.3988	Putative adhesin-like protein; induced by Mnl1 under weak acid stress; rat catheter and Spider biofilm induced	1.85762	5.45512e-05
orf19.5716	SAP4	Secreted aspartyl proteinase; sap4,5,6 mutant defective in protein utilization for nitrogen; virulence role complicated by URA3 effects; expressed during mucosal and systemic infections; N-glycosylated; rat catheter, Spider biofilm induced	2.09393	5.4877e-05
orf19.3394	orf19.3394	Predicted membrane protein; induced by alpha pheromone in SpiderM medium	-0.903557	5.64222e-05
orf19.4657	orf19.4657	Ortholog(s) have phosphoprotein phosphatase activity, role in negative regulation of phospholipid biosynthetic process, nuclear envelope organization and Nem1-Spo7 phosphatase complex, integral to membrane, mitochondrion localization	1.56298	5.65859e-05
orf19.6840	orf19.6840	Protein of unknown function; transcript detected in high-resolution tiling arrays; transcription induced by alpha pheromone in SpiderM medium; Spider and early-stage flow model biofilm induced	1.88775	6.05295e-05
orf19.4279	MNN1	Putative alpha-1,3-mannosyltransferase; of the mannosyltransferase complex; negatively regulated by Rim101; transcript elevated in chk1 and nik1 mutants, but not in sln1 mutant; Spider and flow model biofilm induced	1.13368	6.4258e-05
orf19.5025	MET3	ATP sulfurlyase; sulfate assimilation; repressed by Met, Cys, Sfu1, or in fluconazole-resistant isolate; Hog1, caspofungin, white phase-induced; induced on biofilm formation, even in presence of Met and Cys; Spider, F-12/CO2 biofilm induced	2.51255	7.23056e-05
orf19.3618	YWP1	Secreted yeast wall protein; possible role in dispersal in host; mutation increases adhesion and biofilm formation; propeptide; growth phase, phosphate, Ssk1/Ssn6/Efg1/Efh1/Hap43 regulated; mRNA binds She3; flow and Spider biofilm repressed	1.23944	7.93484e-05
orf19.405	VCX1	Putative H+/Ca2+ antiporter; Spider biofilm repressed	-0.967029	8.21174e-05
orf19.1106	orf19.1106	Protein with Mob2p-dependent hyphal regulation; fluconazole-induced	2.27742	8.57657e-05
orf19.406	ERG1	Squalene epoxidase, epoxidation of squalene to 2,3(S)-oxidosqualene; ergosterol biosynthesis; allylamine antifungal drug target; NADH reducing cofactor but S. cerevisiae Erg1 uses NADPH; flow model biofilm induced; Spider biofilm repressed	1.20338	8.94561e-05
orf19.4035	PGA4	GPI-anchored cell surface protein; beta-1,3-glucanosyltransferase with similarity to the A. fumigatus GEL family; transcript induced in RHE model of oral candidiasis; fluconazol-induced	-1.01683	9.04563e-05
orf19.7444	orf19.7444	Ortholog(s) have cytoplasm, holo TFIIH complex localization	1.10845	0.000104468
orf19.4892	TPK1	cAMP-dependent protein kinase catalytic subunit; Tpk2 isoform; control of morphogenesis and stress response; WT nuclear localization requires Bcy1; produced during stationary, not exponential growth; rat catheter and Spider biofilm induced	0.860316	0.000106233
orf19.4707	orf19.4707	Putative secreted acid sphingomyelin phosphodiesterase; possible Kex2p substrate	2.16127	0.000106233
orf19.5217	TES1	Putative acyl-CoA thioesterase	1.33348	0.000106233
orf19.5305	RHD3	GPI-anchored yeast-associated cell wall protein; induced in high iron; clade-associated gene expression; not essential for cell wall integrity; fluconazole-repressed; flow model and Spider biofilm repressed	2.18978	0.000108142
orf19.1069	RPN4	C2H2 transcription factor; putative regulator of proteasome genes; DNA recognition sequence (GAAGGCAAAA) enriched in regions upstream of proteasome genes; induced in core stress response; Hap43-induced; Spider biofilm induced	1.09055	0.000115236
orf19.4737	TPO3	Putative polyamine transporter; MFS-MDR family; induced by Sfu1, regulated upon white-opaque; decreased expression in hyphae vs yeast-form cells; regulated by Nrg1; Spider biofilm repressed	1.64536	0.00013591
orf19.3117	CSA2	Extracellular-associated protein; repressed by Rim101 at pH 8; regulated by Tsa1, Tsa1B in minimal media at 37 deg; induced by ketoconazole, nitric oxide, Hap43; required for normal RPMI biofilm formation; Bcr1 induced in RPMI	2.01721	0.000137652
orf19.2398	orf19.2398	Protein of unknown function; Hap43-repressed; transcript increased in azole-resistant strain overexpressing CDR1 and CDR2; possibly regulated by Tac1; induced by Mnl1 in weak acid stress; flow model biofilm induced; Spider biofilm induced	1.51471	0.000147848
orf19.5543	orf19.5543	Ortholog(s) have cell division site, cytosol localization	0.9286	0.000172238
orf19.1783	YOR1	Protein similar to S. cerevisiae Yor1; ABC-type plasma membrane transporter involved in resistance to aureobasidin A; white cell type-specific transcript; Spider biofilm induced	0.982279	0.000172238
orf19.638	FDH1	Formate dehydrogenase; oxidizes formate to CO2; Mig1 regulated; induced by macrophages; fluconazole-repressed; repressed by Efg1 in yeast, not hyphal conditions; stationary phase enriched; rat catheter and Spider biofilm induced	-2.03038	0.000178951
orf19.1632	orf19.1632	Ortholog(s) have cytosol, nucleus localization	1.37508	0.000190528
orf19.5204	orf19.5204	Ortholog(s) have role in cellular response to methylmercury and cytoplasm, nucleus localization	0.959018	0.000190528
orf19.1765	orf19.1765	Secreted protein; fluconazole-induced	1.27873	0.000190528
orf19.7042	orf19.7042	Protein of unknown function; induced by benomyl or in an azole-resistant strain overexpressing MDR1; induced by nitric oxide; Spider biofilm induced	1.48306	0.000191062
orf19.1267	orf19.1267	Ortholog of S. cerevisiae : CAJ1, C. glabrata CBS138 : CAGL0L00957g, C. dubliniensis CD36 : Cd36_45380, C. parapsilosis CDC317 : CPAR2_500650 and Candida tenuis NRRL Y-1498 : CANTEDRAFT_132273	1.05729	0.000201167
orf19.6124	ACE2	Transcription factor; similar to S. cerevisiae Ace2 and Swi5; regulates morphogenesis, cell separation, adherence, virulence in a mice; mutant is hyperfilamentous; rat catheter and Spider biofilm induced	1.12751	0.00020859
orf19.4449	orf19.4449	Ortholog(s) have superoxide dismutase copper chaperone activity, role in cellular copper ion homeostasis, cellular response to metal ion, intracellular copper ion transport and cytosol, mitochondrial inner membrane, nucleus localization	-1.51323	0.000209157
orf19.7356	orf19.7356	Ortholog of C. parapsilosis CDC317 : CPAR2_807080, C. dubliniensis CD36 : Cd36_85690, Candida orthopsilosis Co 90-125 : CORT_0C02090 and Candida albicans WO-1 : CAWG_02885	2.00574	0.000216977
orf19.1027	PDR16	Phosphatidylinositol transfer protein; induction correlates with CDR1, CDR2 overexpression/azole resistance; fluphenazine, 17-beta-estradiol, ethynyl estradiol, NO induced; farnesol-downregulated in biofilm; rat catheter biofilm induced	1.39704	0.000224477
orf19.6220.3	MMD1	Mitochondrial protein; possibly required for transamination of isoleucine; macrophage-downregulated protein abundance; rat catheter and Spider biofilm repressed	-1.06978	0.000234505
orf19.1562	orf19.1562	Protein of unknown function; flow model biofilm induced; Spider biofilm induced; repressed by alpha pheromone in SpiderM medium	1.45346	0.000247841
orf19.6196	orf19.6196	Component of the SWI/SNF and RSC chromatin remodeling complexes; suggested role in chromosome maintenance; Spider biofilm induced	-1.0423	0.000253184
orf19.6026	ERG2	C-8 sterol isomerase; enzyme of ergosterol biosynthesis; converts fecosterol to episterol; mutant is hypersensitive to multiple drugs; ketoconazole-induced; flow model and Spider biofilm repressed	1.20482	0.000277913
orf19.5032	SIM1	Adhesin-like protein; involved in cell wall maintenance, redundant with Sun41; possibly secreted; macrophage-repressed; repressed by Rim101, Cyr1, Ras1; Spider biofilm induced	1.31573	0.000290622
orf19.90	orf19.90	Ortholog(s) have cytoplasm localization	1.38917	0.000304467
orf19.3182	GIS2	Translational activator for mRNAs with internal ribosome entry sites; induced in high iron; repressed by yeast-hypha switch; null exhibits sensitivity to sorbitol, 5-fluorocytosine, and cold temperatures; Spider biofilm repressed	1.07796	0.000309391
orf19.2048	orf19.2048	Proten of unknown function; transcript positively regulated by Sfu1; Hap43 repressed; Spider biofilm induced	1.48074	0.000316978
orf19.3586	orf19.3586	Ortholog(s) have role in fungal-type cell wall organization, vesicle-mediated transport and integral to endoplasmic reticulum membrane localization	0.983732	0.000316978
orf19.1868	RNR22	Putative ribonucleoside diphosphate reductase;colony morphology-related gene regulation by Ssn6; transcript regulated by tyrosol and cell density; Hap43-repressed; Spider biofilm induced	1.84287	0.000344757
orf19.6781	ZFU2	Zn(II)2Cys6 transcription factor; regulator of yeast form adherence; mutants display increased colonization of mouse kidneys; required for yeast cell adherence to silicone substrate; Spider biofilm induced	1.12203	0.000413914
orf19.7109	orf19.7109	Ortholog(s) have role in meiosis and cytosol, nucleus localization	-0.853425	0.000422088
orf19.532	RBR2	Cell wall protein; expression repressed by Rim101; transcript regulated upon white-opaque switching; repressed by alpha pheromone in SpiderM medium; macrophage-induced gene	1.15445	0.000461176
orf19.3589	SPO11	DNA endonuclease; required for genetic recombination between homologous chromosomes during the parasexual cycle; produced in mitotically dividing cells; similar to S. cerevisiae Spo11 which functions in recombination during meiosis	2.104	0.000468135
orf19.54	RHD1	Putative beta-mannosyltransferase required for the addition of beta-mannose to the acid-labile fraction of cell wall phosphopeptidomannan; 9-gene family memebr; regulated on yeast-hypha and white-opaque switches; Spider biofilm repressed	1.87381	0.000495342
orf19.6577	FLU1	Multidrug efflux pump of the plasma membrane; MDR family member of the MFS (major facilitator superfamily) of transporters; involved in histatin 5 efflux; fungal-specific (no human/murine homolog)	1.0581	0.000505608
orf19.882	HSP78	Heat-shock protein; regulated by macrophage response, Nrg1, Mig1, Gcn2, Gcn4, Mnl1p; heavy metal (cadmium) stress-induced; stationary phase enriched protein; rat catheter and Spider biofilm induced	1.23534	0.000524441
orf19.3732	ERG25	Putative C-4 methyl sterol oxidase; C4-demethylation of ergosterol biosynthesis intermediates, based on similarity to S. cerevisiae Erg25; fluconazole-induced; induced in azole-resistant strain; rat catheter and Spider biofilm induced	1.08144	0.00053531
orf19.7359	CRZ1	Calcineurin-regulated C2H2 transcription factor; role in maintenance of membrane integrity, azole tolerance; not required for mouse virulence; repressed by low iron; regulates Ca++ influx during alkaline pH response; Spider biofilm induced	1.25623	0.00053531
orf19.5076	PFY1	Profilin; functional homolog of S. cerevisiae Pfy1; hyphae, macrophage/pseudohyphal-induced; regulated by Nrg1, Tup1; gene lacks intron (unlike S. cerevisiae PFY1); complements growth of S. cerevisiae srv2 mutant; nonessential	-0.912486	0.000539653
orf19.2463	PRN2	Protein similar to pirin; Hap43p-repressed gene	-0.913669	0.000617955
orf19.4887	ECM21	Predicted regulator of endcytosis of plasma membrane proteins; fluconazole induced, alkaline induced by Rim101; repressed by caspofungin and in azole-resistant strain overexpressing MDR1; flow model, rat catheter and Spider biofilm induced	1.26756	0.000617955
orf19.853	SAP99	Putative secreted aspartyl protease; possible Kex2 substrate; induced by low iron; repressed by alpha pheromone in SpiderM medium; possibly essential (UAU1 method); regulated by Sef1, Sfu1, and Hap43; Spider biofilm induced	1.0869	0.000618716
orf19.699	orf19.699	Protein of unknown function; flow model, rat catheter, Spider biofilm induced	1.95873	0.000618716
orf19.136	orf19.136	Predicted membrane transporter, member of the drug:proton antiporter (12 spanner) (DHA1) family, major facilitator superfamily (MFS); Hap43p-repressed gene	1.20704	0.000629198
orf19.92	orf19.92	Protein with a predicted thioredoxin-like domain; Hap43-repressed; induced by prostaglandins	-0.800707	0.000637202
orf19.2952	EXG2	GPI-anchored cell wall protein, similar to S. cerevisiae exo-1,3-beta-glucosidase Exg2p; predicted Kex2p substrate; induced during cell wall regeneration; possibly an essential gene, disruptants not obtained by UAU1 method; Hap43p-repressed	-0.959887	0.000667138
orf19.3298	CCH1	Voltage-gated Ca2+ channel of the high affinity calcium uptake system; roles in thigmotropism, establishment of galvanotropism; transcript regulated by Nrg1 and Mig1; flow model biofilm repressed	0.845227	0.000684194
orf19.1142	AVT4	Putative vacuolar transporter of large neutral amino acids; induced by alpha pheromone in SpiderM medium	0.848761	0.000685229
orf19.192	orf19.192	Ortholog of C. dubliniensis CD36 : Cd36_19320, C. parapsilosis CDC317 : CPAR2_209670, Candida tenuis NRRL Y-1498 : CANTEDRAFT_113478 and Debaryomyces hansenii CBS767 : DEHA2C15136g	1.14142	0.000698771
orf19.5876	orf19.5876	Protein of unknown function; Cyr1-repressed; induced by alpha pheromone in SpiderM medium; rat catheter and Spider biofilm induced	1.07862	0.000754019
orf19.3627	orf19.3627	Ortholog of C. dubliniensis CD36 : Cd36_22640, C. parapsilosis CDC317 : CPAR2_406910, Candida tenuis NRRL Y-1498 : CANTEDRAFT_104937 and Debaryomyces hansenii CBS767 : DEHA2D02706g	1.18757	0.000781473
orf19.6474	orf19.6474	Protein with chitin synthesis regulation, resistance to Congo red domain; membrane-localized protein; Spider biofilm induced	0.95133	0.000781473
orf19.1800	orf19.1800	Protein of unknown function; Spider biofilm induced	1.18359	0.000781473
orf19.6837	FMA1	Putative oxidoreductase; induced by ciclopirox olamine; upregulation correlates with clinical development of fluconazole resistance; Spider biofilm repressed	1.73627	0.00084372
orf19.7078	orf19.7078	Ortholog(s) have role in meiosis and cytoplasm localization	-1.54665	0.000883557
orf19.3419	MAE1	Malic enzyme, mitochondrial; transcription regulated by Mig1, Tup1; colony morphology-related gene regulation by Ssn6; Hap43-repressed; Spider biofilm repressed	-0.766009	0.000896288
orf19.3903	orf19.3903	Ortholog of Candida albicans WO-1 : CAWG_04793	3.27926	0.000916875
orf19.2030	orf19.2030	Plasma membrane-associated protein; induced in cyr1 or ras1 mutant; induced by hypoxia, ketoconazole and during growth in the mouse cecum; induced in oralpharyngeal candidasis; Spider biofilm induced	1.28094	0.000940129
orf19.6920	orf19.6920	Protein of unknown function; induced during chlamydospore formation in both C. albicans and C. dubliniensis; Hap43-induced gene; Spider biofilm induced; F-12/CO2 early biofilm induced	1.43506	0.000940129
orf19.3115	orf19.3115	Protein of unknown function; rat catheter and Spider biofilm induced	0.974009	0.000940329
orf19.1266	orf19.1266	Protein of unknown function; transcript detected on high-resolution tiling arrays	1.19745	0.000940329
orf19.7218	RBE1	Pry family cell wall protein; Rim101, Efg1, Ssn6, alkaline repressed; O-glycosylation; no GPI anchor predicted; ketoconazol induced; regulated by Sef1, Sfu1, Hap4; flow model biofilm induced; rat catheter and Spider biofilm repressed	1.60033	0.000940329
orf19.6276	orf19.6276	Protein of unknown function; rat catheter biofilm repressed	1.00624	0.000967251
orf19.2009	PEX12	Ortholog(s) have ubiquitin-protein ligase activity, role in protein import into peroxisome matrix and integral to peroxisomal membrane localization	1.15048	0.00103075
orf19.3330	CRL1	Predicted GTPase of RHO family; CAAX motif geranylgeranylated; expression in S. cerevisiae causes dominant-negative inhibition of pheromone response	0.93087	0.00105416
orf19.6408	orf19.6408	Putative DnaJ-like heat shock/chaperone; Hap43-repressed; Spider and F-12/CO2 biofilm induced	0.932856	0.00119102
orf19.4936	orf19.4936	Dubious open reading frame	3.32501	0.00121735
orf19.2772	HOS3	Histone deacetylase; similar to S. cerevisiae Hos3p; greater expression and longer mRNA in white cells, compared to opaque cells; has conserved deacetylation motif	1.04377	0.00142562
orf19.2344	ASR1	Heat shock protein; transcript regulated by cAMP, osmotic stress, ciclopirox olamine, ketoconazole; repressed by Cyr1, Ras1; colony morphology-related regulated by Ssn6; stationary phase enriched; Hap43-induced; Spider biofilm induced	1.5317	0.00142811
orf19.5961	orf19.5961	Ortholog(s) have role in proteasome regulatory particle assembly, proteolysis and cytosol, nucleus, proteasome regulatory particle localization	1.02563	0.00145804
orf19.5063	COI1	Secreted protein; ciclopirox olamine induced; regulated by Ssn6; induced by nitric oxide independent of Yhb1; Hap43-induced; Spider biofilm repressed	1.12156	0.00150423
orf19.6461	orf19.6461	Ortholog(s) have unfolded protein binding activity, role in aerobic respiration, mitochondrial respiratory chain complex IV assembly, protein processing and mitochondrial inner membrane localization	-0.79032	0.00154682
orf19.7221	SET3	NAD-dependent histone deacetylase; mutations affect filamentous growth; genetic evidence suggests Set3/Hos2 function as a complex to regulate white-opaque switching, morphogenesis, and virulence; flow model biofilm induced	0.947687	0.00156061
orf19.6254	ANT1	Peroxisomal adenine nucleotide transporter; role in beta-oxidation of medium-chain fatty acid and peroxisome proliferation; rat catheter biofilm induced	1.10043	0.00157425
orf19.4769	IPT1	Inositol phosphoryl transferase; catalyzes the synthesis of the most abundant sphingolipid, mannose-(inositol-P)2-ceramide, M(IP)2C, from MIPC; required for wild-type membrane localization of Cdr1; Spider biofilm induced	0.774885	0.0016433
orf19.5572	orf19.5572	Protein of unknown function; Spider biofilm repressed	1.00609	0.00169194
orf19.3674	GAL102	UDP-glucose 4,6-dehydratase; role in mannosylation of cell wall proteins; mutation confers hypersensitivity to toxic ergosterol analog; overlaps orf19.3673; Spider biofilm induced	1.44368	0.00174183
orf19.700	SEO1	Protein with similarity to permeases; Sfu1-repressed; flucytosine induced; induced by Mnl1 under weak acid stress; flow model biofilm repressed	1.47333	0.00182443
orf19.2179	SIT1	Transporter of ferrichrome siderophores, not ferrioxamine B; required for human epithelial cell invasion in vitro, not for mouse systemic infection; regulated by iron, Sfu1, Rfg1, Tup1, Hap43; rat catheter and Spider biofilm induced	1.23743	0.00182443
orf19.4906	orf19.4906	Putative adhesin-like protein; positively regulated by Tbf1; Spider biofilm induced	-0.921766	0.00182443
orf19.4024	RIB5	Putative riboflavin synthase; fungal-specific (no human or murine homolog); farnesol-downregulated; protein present in exponential and stationary growth phase yeast cultures	-0.819237	0.00189208
orf19.7312	ERG13	3-hydroxy-3-methylglutaryl coenzyme A synthase; ergosterol biosynthesis; sumoylation target; Tn mutation affects filamentation; amphotericin B, caspofungin repressed; exponential, stationary growth phase expressed; Spider biofilm repressed	1.07341	0.00189663
orf19.2638.1	orf19.2638.1	Predicted protein of unknown function, conserved among several Candida species	1.38075	0.00190176
orf19.3740	PGA23	Putative GPI-anchored protein of unknown function; Rim101-repressed; Cyr1-regulated; colony morphology-related gene regulation by Ssn6	0.922474	0.00192852
orf19.6222.1	orf19.6222.1	Ortholog of C. parapsilosis CDC317 : CPAR2_208910, Candida tenuis NRRL Y-1498 : CANTEDRAFT_114047, Debaryomyces hansenii CBS767 : DEHA2D14388g and Pichia stipitis Pignal : PICST_37629	2.25606	0.00193718
orf19.1823	orf19.1823	Predicted membrane protein; transcript repressed by ciclopirox olamine	-0.819398	0.00193998
orf19.7676	XYL2	D-xylulose reductase; immunogenic in mice; soluble protein in hyphae; induced by caspofungin, fluconazole, Hog1 and during cell wall regeneration; Mnl1-induced in weak acid stress; stationary phase enriched; flow model biofilm induced	-1.01528	0.00195201
orf19.7094	HGT12	Glucose, fructose, mannose transporter; major facilitator superfamily; role in macrophage-induced hyphal growth; detected at germ tube plasma membrane by mass spectrometry; Snf3p-induced; 12 probable transmembrane segments	-2.33055	0.00195414
orf19.6487	orf19.6487	Ortholog of C. parapsilosis CDC317 : CPAR2_808350, C. dubliniensis CD36 : Cd36_72060, Candida orthopsilosis Co 90-125 : CORT_0C00820 and Candida albicans WO-1 : CAWG_05575	1.93095	0.00208374
orf19.93	orf19.93	Putative mitochondrial intermembrane space protein; colony morphology-related gene regulation by Ssn6; regulated by Sef1, Sfu1, and Hap43; Spider biofilm repressed; rat catheter biofilm induced	0.808743	0.00208374
orf19.4240	orf19.4240	Ortholog(s) have role in GPI anchor biosynthetic process, cellular manganese ion homeostasis and endoplasmic reticulum, fungal-type vacuole membrane localization	-0.821199	0.0020958
orf19.2165	orf19.2165	Predicted hydrolase; induced by nitric oxide	1.11456	0.00213312
orf19.3475	orf19.3475	Described as a Gag-related protein; hyphal induced; downregulation correlates with clinical development of fluconazole resistance; repressed by nitric oxide, 17-beta-estradiol, ethynyl estradiol	-1.00205	0.00214563
orf19.7093	HGT13	Predicted sugar transporter, involved in glycerol utilization; member of the major facilitator superfamily; 12 transmembrane; gene has intron; oxidative stress-induced via Cap1p; expressed in rich medium, 2% glucose	1.30824	0.00220272
orf19.7079	orf19.7079	Ortholog(s) have role in axial cellular bud site selection and cellular bud neck contractile ring localization	-0.945279	0.00224234
orf19.6518	orf19.6518	Predicted aldehyde dehydrogenase [NAD(P)+]; Spider biofilm induced	1.25778	0.002256
orf19.4015	CAG1	heterotrimeric G protein alpha subunit; positive role in mating pheromone response; opaque-enriched transcript; transcript repressed by MTLa1-MTLalpha2; regulated by hemoglobin-responsive Hbr1 via MTL genes; rat catheter biofilm repressed	1.06321	0.00226282
orf19.4349	orf19.4349	Protein of unknown function; transcript repressed by elevated CO2; Spider biofilm induced	-0.955239	0.00226282
orf19.5265	KIP4	S. cerevisiae Smy1 ortholog; Tn mutation affects filamentous growth; filament induced; has Mob2-dependent hyphal regulation; regulated by Nrg1, Tup1; oralpharyngeal candidasis induced; Spider biofilm induced; flow model biofilm repressed	-0.860127	0.00227415
orf19.772.1	orf19.772.1	Ortholog of C. parapsilosis CDC317 : CPAR2_105440, Lodderomyces elongisporus NRLL YB-4239 : LELG_01504, Pichia stipitis Pignal : psti_CGOB_00118 and Candida orthopsilosis Co 90-125 : CORT_0B06660	0.796871	0.00239293
orf19.5741	ALS1	Cell-surface adhesin; adhesion, virulence, immunoprotective roles; band at hyphal base; Rfg1, Ssk1, Spider biofilm induced; flow model biofilm repressed; CAI-4 strain background effects; promoter bound Bcr1, Tec1, Efg1, Ndt80, and Brg1	1.41677	0.00239293
orf19.3629	DSE1	Essential cell wall protein involved in cell wall integrity and rigidity; periodic mRNA expression peaks at M/G1 phase; Ace2p-induced; required for virulence in a mouse model of infection	0.908533	0.00241724
orf19.4012	PCL5	Putative cyclin for Pho85 kinase; Gcn4-induced; suppresses toxicity of C. albicans Gcn4 overproduction in S. cerevisiae via increased Pho85-dependent phosphorylation and degradation of Gcn4; rat catheter and Spider biofilm induced	1.18416	0.00258268
orf19.6140	FRE30	Protein with similarity to ferric reductases; downregulated in response to amphotericin B, estradiol, or ciclopirox olamine, and upregulated by interaction with macrophage; un-merged from orf19.6139 in a revision of Assembly 21	-0.968814	0.00262553
orf19.3453	orf19.3453	Ortholog(s) have cellular bud tip, cytoplasm localization	-0.82844	0.00268652
orf19.4945	MSH6	Protein similar to S. cerevisiae Msh6p, which is involved in mismatch repair; repressed under Cdc5p depletion; Hap43p-induced gene	-0.723644	0.0027582
orf19.5751	ORM1	Putative endoplasmic reticulum membrane protein; Hap43p-repressed gene; mutation confers hypersensitivity to aureobasidin A	0.893109	0.00280798
orf19.733	orf19.733	Ortholog(s) have endoplasmic reticulum localization	0.856477	0.00285092
orf19.6081	PHR2	Glycosidase; role in vaginal not systemic infection (low pH not neutral); low pH, high iron, fluconazole, Hap43-induced; Rim101-repressed at pH8; rat catheter biofilm induced; Bcr1-repressed in RPMI a/a biofilms	0.819746	0.00285092
orf19.7017	YOX1	Putative homeodomain-containing transcription factor; transcriptional repressor; periodic mRNA expression, peak at cell-cycle G1/S phase	-1.28317	0.00285995
orf19.554	DIT2	Monooxygenase of the cytochrome P450 family; produces N,N'-bisformyl dityrosine from N-formyltyrosine; regulated by Nrg1, Mig1, and Tup1; role in chlamydospore formation; Spider biofilm induced	-0.819877	0.00294257
orf19.3196	orf19.3196	Ortholog of Candida albicans WO-1 : CAWG_04564	1.18016	0.00299114
orf19.4195.1	FCA1	Cytosine deaminase; enzyme of pyrimidine salvage; functional homolog of S. cerevisiae Fcy1p; mutation is associated with resistance to flucytosine (5-FC) in a clinical isolate; hyphal downregulated; gene has intron	0.999837	0.00311781
orf19.2887	orf19.2887	Ortholog in S. cerevisiae is localizedto the bud, mating projection tip, and associates with ribosomes; Spider biofilm induced	0.951253	0.00316259
orf19.4659	orf19.4659	Ortholog(s) have RNA binding activity, role in mRNA splicing, via spliceosome and U2-type prespliceosome localization	0.86414	0.0032981
orf19.5334	orf19.5334	Ortholog od S. cerevisiae Tis11, a mRNA-binding protein; transcription regulated by yeast-hyphal switch; flow model biofilm induced; Spider biofilm repressed	-0.844777	0.00339296
orf19.6424	orf19.6424	Ortholog(s) have SUMO ligase activity and role in cell cycle checkpoint, mitotic spindle elongation, protein sumoylation, regulation of mitotic cell cycle, response to DNA damage stimulus	-0.892115	0.00339818
orf19.867	orf19.867	Ortholog(s) have superoxide-generating NADPH oxidase activity, role in apoptotic process, regulation of actin cytoskeleton organization and perinuclear endoplasmic reticulum, ribosome localization	-0.712165	0.00340461
orf19.5178	ERG5	Putative C-22 sterol desaturase; fungal C-22 sterol desaturases are cytochrome P450 enzymes of ergosterol biosynthesis, catalyze formation of the C-22(23) double bond in the sterol side chain; transposon mutation affects filamentous growth	0.857147	0.003445
orf19.5753	HGT10	Glycerol permease involved in glycerol uptake; member of the major facilitator superfamily; induced by osmotic stress, at low glucose in rich media, during cell wall regeneration; 12 membrane spans; Hap43p-induced gene	1.23156	0.003445
orf19.5073	DPM1	Putative dolichol phosphate mannose synthase; filament induced; Tup1-regulated; flow model and rat catheter biofilm repressed	-0.814843	0.00359178
orf19.5691	CDC11	Septin; cell and hyphal morphology, agar-invasive growth, full virulence and kidney tissue invasion in mouse, but not kidney colonization, immunogenicity; hyphal and cell-cycle-regulated phosphorylation; rat catheter biofilm repressed	-0.802714	0.00363889
orf19.4546	HOL4	Putative ion transporter; alkaline induced by Rim101; Plc1-regulated; caspofungin repressed; rat catheter and Spider biofilm induced	0.811864	0.00373369
orf19.4307	orf19.4307	Ortholog(s) have role in late endosome to vacuole transport via multivesicular body sorting pathway, protein targeting to vacuole and late endosome localization	0.836486	0.00380641
orf19.3225	CWH43	Putative sensor/transporter protein with a predicted role in cell wall biogenesis; possibly an essential gene, disruptants not obtained by UAU1 method; flow model and rat catheter biofilm repressed	-0.70515	0.00385417
orf19.7668	MAL2	Alpha-glucosidase; hydrolyzes sucrose for sucrose utilization; transcript regulated by Suc1, induced by maltose, repressed by glucose; Tn mutation affects filamentous growth; upregulated in RHE model; rat catheter and Spider biofilm induced	-1.49516	0.00387774
orf19.6458.1	orf19.6458.1	Ortholog(s) have U6 snRNA binding activity and role in cytoplasmic mRNA processing body assembly, mRNA splicing, via spliceosome	0.910379	0.00388158
orf19.1591	ERG10	Acetyl-CoA acetyltransferase; role in ergosterol biosynthesis; soluble in hyphae; changes in protein abundance associated with azole resistance; fluconazole or ketoconazole induced; macrophage-downregulated protein; GlcNAc-induced protein	0.94079	0.00388235
orf19.4982	orf19.4982	Has domain(s) with predicted role in lipid metabolic process	1.00189	0.00401375
orf19.4317	GRE3	Putative D-xylose reductase; antigenic in murine systemic infection; soluble protein in hyphae; induced by farnesol, macrophage interaction and by Mnl1 under weak acid stress; stationary-phase enriched protein; Spider biofilm induced	-0.809626	0.00408699
orf19.1539	orf19.1539	Protein of unknown function; F-12/CO2 early biofilm induced	-1.33074	0.00413314
orf19.2876	CBF1	Transcription factor; binds ribosomal protein gene promoters and rDNA locus with Tbf1; regulates sulfur starvation-response, respiratory, glycolytic genes; does not bind to centromeres as does S. cerevisiae Cbf1; Spider biofilm repressed	0.918932	0.00431045
orf19.5517	orf19.5517	Similar to alcohol dehydrogenases; induced by benomyl treatment, nitric oxide; induced in core stress response; oxidative stress-induced via Cap1; Spider biofilm repressed	1.05591	0.00431045
orf19.685.1	orf19.685.1	Ortholog of C. parapsilosis CDC317 : CPAR2_602135, Candida tenuis NRRL Y-1498 : cten_CGOB_00042, Debaryomyces hansenii CBS767 : DEHA2F11858g and Pichia stipitis Pignal : PICST_60705	0.910335	0.00434376
orf19.3626.1	orf19.3626.1	Ortholog of C. parapsilosis CDC317 : CPAR2_406905, Candida orthopsilosis Co 90-125 : CORT_0C06265 and Candida tropicalis MYA-3404 : CTRG_05051	2.60217	0.00436399
orf19.1368	orf19.1368	Protein of unknown function; flow model biofilm induced; Spider biofilm induced	-0.931826	0.00436658
orf19.5097	CAT8	Zn(II)2Cys6 transcription factor; similar to S. cerevisiae Cat8 but mutant phenotype suggests different target genes; mutant displays increased filamentous/invasive growth; flucytosine repressed; rat catheter biofilm induced	0.962585	0.00439474
orf19.3904	orf19.3904	Protein of unknown function; Spider biofilm induced	1.50453	0.0044245
orf19.1855	orf19.1855	Predicted membrane transporter, member of the anion:cation symporter (ACS) family, major facilitator superfamily (MFS); Gcn4p-regulated; flucytosine induced; ketoconazole-repressed; oxidative stress-induced via Cap1p	1.16354	0.0044245
orf19.673	orf19.673	Has domain(s) with predicted FMN binding, catalytic activity, oxidoreductase activity and role in oxidation-reduction process	1.02291	0.00448718
orf19.6057	orf19.6057	Ortholog(s) have 3-methyl-2-oxobutanoate hydroxymethyltransferase activity, role in pantothenate biosynthetic process and mitochondrion localization	0.734309	0.00456741
orf19.3021	orf19.3021	Putative protein of unknown function; Hap43-repressed gene; Spider biofilm induced	0.929409	0.00467148
orf19.3093	MSH2	Putative DNA mismatch repair factor; transcript regulated by Nrg1; flucytosine repressed; transcript regulated by tyrosol and cell density	-0.795347	0.00475343
orf19.2501	FLC1	Protein involved in heme uptake; putative FAD transporter, similar to S. cerevisiae Flc1; regulated by iron; macrophage-induced; mutant defective in filamentous growth; Spider biofilm induced	0.760882	0.0047581
orf19.5809	orf19.5809	Putative arylformamidase, enzyme of the NAD biosynthesis pathway; Gcn4p-regulated	1.06791	0.00496553
orf19.842	ASR3	Adenylyl cyclase and stress responsive protein; induced in cyr1 or ras1 mutant; Spider biofilm induced	-0.788145	0.00499698
orf19.1054	orf19.1054	Ortholog(s) have structural constituent of nuclear pore activity	-0.793598	0.0050213
orf19.5686	orf19.5686	Protein of unknown function; Spider biofilm induced	-1.01985	0.0050673
orf19.2881	MNN4	Regulator of mannosylphosphorylation of N-linked mannans to cell wall proteins; no role in virulence or normal interaction with macrophages; mutant induces inflammatory cytokines in dendritic cells; rat catheter and Spider biofilm induced	1.04611	0.00515695
orf19.6488	orf19.6488	Ortholog of C. dubliniensis CD36 : Cd36_72050, C. parapsilosis CDC317 : CPAR2_301140, Candida tenuis NRRL Y-1498 : CANTEDRAFT_135055 and Debaryomyces hansenii CBS767 : DEHA2E07678g	3.80158	0.00515695
orf19.5535	orf19.5535	Predicted membrane transporter, member of the anion:cation symporter (ACS) family, major facilitator superfamily (MFS)	0.80768	0.00524795
orf19.4843	orf19.4843	Putative iron/copper reductas; involved in iron homeostasis; rat catheter and Spider biofilm induced	0.825348	0.00526305
orf19.5797	PLC2	Phosphatidylinositol (PtdIns)-specific phospholipase C (PI-PLC); predicted type 2 membrane protein; role in, and regulated by, filamentation, Nrg1 and Tup1; no mouse systemic virulence role; orf19.5797 and orf19.1586 are almost identical	0.832711	0.00527774
orf19.1477	orf19.1477	Protein of unknown function; possible ER protein; Hap43p-repressed; Spider biofilm induced	-1.03108	0.0052919
orf19.1590	orf19.1590	Ortholog of C. dubliniensis CD36 : Cd36_18970, C. parapsilosis CDC317 : CPAR2_212800, Debaryomyces hansenii CBS767 : DEHA2F08690g and Candida guilliermondii ATCC 6260 : PGUG_01488	0.880828	0.0052919
orf19.2175	orf19.2175	Putative mitochondrial cell death effector; induced by nitric oxide; Spider biofilm induced; rat catheter biofilm repressed	0.880161	0.0052919
orf19.5078	orf19.5078	Protein of unknown function; Hap43-repressed gene; rat catheter biofilm repressed	-0.85496	0.0053956
orf19.5874	orf19.5874	Ortholog of C. dubliniensis CD36 : Cd36_84250, C. parapsilosis CDC317 : CPAR2_806160, Candida tenuis NRRL Y-1498 : CANTEDRAFT_137075 and Debaryomyces hansenii CBS767 : DEHA2F11462g	1.80245	0.00554615
orf19.7667	IAH1	Protein similar to S. cerevisiae Iah1p, which is involved in acetate metabolism; mutation confers hypersensitivity to tunicamycin; transposon mutation affects filamentous growth	-0.834036	0.00567404
orf19.4878	orf19.4878	Protein of unknown function; Hap43-repressed; rat catheter biofilm repressed	-0.826314	0.00570863
orf19.3679	orf19.3679	Putative protein of unknown function; stationary phase enriched protein	-0.762994	0.00570863
orf19.4109	PMT4	Protein mannosyltransferase; required for WT cell wall composition and virulence in mice; roles in hyphal growth and drug sensitivity; one of 5 family members; Axl2 a substrate; Spider biofilm repressed; Bcr1-repressed in RPMI a/a biofilm	-0.745533	0.00587595
orf19.2101	orf19.2101	Ortholog(s) have protein anchor activity, role in protein insertion into ER membrane, retrograde vesicle-mediated transport, Golgi to ER and GET complex, mitochondrion localization	-0.855313	0.0060419
orf19.941	SEC14	Essential protein; functional homolog of S. cerevisiae Sec14p, a Golgi phosphatidylinositol/phosphatidylcholine transfer protein that regulates choline-phosphate cytidyltransferase and thereby affects secretion; biofilm-regulated	0.960147	0.00613802
orf19.6139	FRE7	Copper-regulated cupric reductase; repressed by ciclopirox olamine or 17-beta-estradiol; induced by alkaline conditions or interaction with macrophage; Spider biofilm induced	-1.06506	0.00616226
orf19.7670	orf19.7670	Putative Ca2+/H+ antiporter; oral infection upregulated gene; mutants have reduced capacity to damage oral epithelial cells	-0.861065	0.00616226
orf19.4697	MDN1	Putative midasin, a very large dynein-related AAA-type ATPase; induced during the mating process	0.991097	0.00634521
orf19.5006.1	orf19.5006.1	Ortholog(s) have SNAP receptor activity and role in Golgi to plasma membrane transport, cytokinesis, endocytosis, exocytosis, vesicle fusion	0.811427	0.00636096
orf19.6784	PGA32	Putative GPI-anchored adhesin-like protein; induced in high iron; Spider biofilm induced	-0.916425	0.0064514
orf19.125	EBP1	NADPH oxidoreductase; interacts with phenolic substrates (17beta-estradiol); possible role in estrogen response; induced by oxidative, weak acid stress, NO, benomyl, GlcNAc; Cap1, Mnl1 induced; Hap43-repressed; rat catheter biofilm induced	1.00858	0.00651278
orf19.3803	MNN22	Alpha-1,2-mannosyltransferase; required for normal cell wall mannan; regulated by Tsa1, Tsa1B at 37 deg; repressed in core stress response; NO, Hog1 induced; confers sensitivity to cell wall perturbing agents; Spider biofilm repressed	1.36468	0.00672583
orf19.5126	orf19.5126	Putative adhesin-like protein	-0.74561	0.00674734
orf19.4716	GDH3	NADP-glutamate dehydrogenase; Nrg1, Plc1 regulated; hypha, hypoxia, Efg1-repressed; Rim101-induced at pH 8; GlcNAc, ciclopirox, ketoconazole induced; exp and stationary phase protein; Spider biofilm repressed; rat catheter biofilm induced	2.59934	0.00679156
orf19.411	orf19.411	Protein similar to GTPase regulators; induced in low iron; transcript activated by Mnl1 under weak acid stress; Hap43-, Sfu1- and Sef1-regulated; flow model biofilm induced, Spider biofilm induced	1.05292	0.00680094
orf19.2231	orf19.2231	Protein of unknown function; Spider biofilm induced	0.71242	0.00700442
orf19.204	orf19.204	Ortholog of C. dubliniensis CD36 : Cd36_23180, Candida tropicalis MYA-3404 : CTRG_01968 and Candida albicans WO-1 : CAWG_05983	1.00898	0.00704732
orf19.4193	orf19.4193	Ortholog(s) have Arp2/3 complex binding activity, role in actin cortical patch assembly, actin filament debranching, negative regulation of Arp2/3 complex-mediated actin nucleation and actin cortical patch, cytosol, nucleus localization	-0.777204	0.00707131
orf19.7329	orf19.7329	Ortholog(s) have ubiquitin-protein ligase activity	0.846518	0.00707131
orf19.3737	orf19.3737	Protein with a Vps9 vacuolar protein sorting protein domain; Hap43-repressed; repressed by ciclopirox olamine; Spider biofilm induced	0.918203	0.0071567
orf19.5179	LIP5	Cold-activated secreted lipase, differentially expressed lipase gene family member with possible roles in nutrition and acidic microenvironment; LIP5 and LIP8 expressed at all stages of mucosal and systemic infection; affects filamentation	1.59739	0.00716554
orf19.2829	orf19.2829	Ortholog(s) have role in protein transport and endoplasmic reticulum, nuclear envelope localization	0.862202	0.00731034
orf19.541	orf19.541	Has domain(s) with predicted oxidoreductase activity, acting on paired donors, with incorporation or reduction of molecular oxygen, 2-oxoglutarate as one donor, and incorporation of one atom each of oxygen into both donors activity	0.728155	0.00731338
orf19.3681	orf19.3681	Ortholog(s) have Ran guanyl-nucleotide exchange factor activity, protein transporter activity	-0.823331	0.0074578
orf19.1847	ARO10	Aromatic decarboxylase; Ehrlich fusel oil pathway of aromatic alcohol biosynthesis; alkaline repressed; protein abundance affected by URA3 expression in CAI-4 strain; Spider biofilm induced	-1.67149	0.00748777
orf19.2125	orf19.2125	Protein of unknown function; GlcNAc-induced protein; Spider biofilm induced; rat catheter biofilm repressed	0.78321	0.00755997
orf19.6176	SEC61	ER protein-translocation complex subunit; essential; 10 predicted transmembrane regions; chimeric mutant partially functionally complements S. cerevisiae sec61 defects; Spider biofilm repressed	-0.814032	0.00765068
orf19.4456	GAP4	Putative amino acid permease; hyphal induced; regulated by Hap43, Gcn2 and Gcn4; colony morphology-related gene regulation by Ssnp; detected at plasma membrane of yeast and germ tube by mass spec; Spider biofilm induced	-1.0724	0.00804518
orf19.6022	NRM1	Transcriptional regulator of cell cycle gene expression; regulates expression of genes involved in DNA replication stress; interacts with Swi4 and Swi6; repressed during core stress response; Spider biofilm repressed	-1.13367	0.00813999
orf19.6889	MKK2	Ortholog of S. cerevisiae Mkk2; MAP kinase kinase involved in signal transduction; macrophage-downregulated; mutants are viable and hypersensitive to caspofungin	-0.68981	0.00820842
orf19.4871	ERO1	Ortholog of S. cerevisiae Ero1; role in formation of disulfide bonds in the endoplasmic reticulum; fluconazole-induced; induced by Mnl1 under weak acid stress; Spider biofilm induced	0.702955	0.00829544
orf19.3538	FRE9	Ferric reductase; alkaline induced; ciclopirox olamine; Hap43-induced	0.783456	0.00847912
orf19.2110	orf19.2110	Ortholog(s) have arginyltransferase activity, role in protein arginylation and cytosol, nucleus localization	-0.798956	0.00866738
orf19.4645	BEM1	Protein required for wild-type budding, hyphal growth, and virulence in a mouse systemic infection; suppresses pseudohyphal and filamentous growth defects of various S. cerevisiae mutants and heat sensitivity of S. cerevisiae cdc24-4 mutant	-0.680885	0.00917745
orf19.1748	orf19.1748	Protein of unknown function; shows colony morphology-related gene regulation by Ssn6	0.897957	0.00920561
orf19.2775	IDI1	Ortholog(s) have isopentenyl-diphosphate delta-isomerase activity, role in farnesyl diphosphate biosynthetic process and cytosol, nucleus localization	0.781512	0.00920561
orf19.633	orf19.633	Putative methyltransferase; decreased expression in hyphae compared to yeast; expression regulated during planktonic growth; flow model biofilm induced; Hap43-repressed gene	1.17334	0.00920561
orf19.5282	orf19.5282	Protein of unknown function; Hap43-repressed gene; mRNA binds to She3; repressed in hyphae; Efg1 and Efh1 regulated; 5'-UTR intron; induced by Mnl1 under weak acid stress; rat catheter biofilm induced	1.65035	0.00920561
orf19.4899	GCA1	Extracellular/plasma membrane-associated glucoamylase; expressed in rat oral infection; regulated by carbohydrates, pH, galactose; promotes biofilm matrix formation; flow model biofilm induced; Bcr1 repressed in RPMI a/a biofilms	1.06032	0.00920561
orf19.6257	GLT1	Putative glutamate synthase; regulated by Sef1, Sfu1, and Hap43; rat catheter biofilm repressed	-0.860829	0.00981918
orf19.7279.1	orf19.7279.1	Protein of unknown function; Spider biofilm induced	1.27688	0.00982338
orf19.7324	THI13	Thiamin pyrimidine synthase; synthesis of the thiamine precursor hydroxymethylpyrimidine phosphate; single-turnover enzyme that provides histidine for HMP-P formation; induced by nitric oxide independent of Yhb1; Spider biofilm induced	-0.736689	0.00984149
orf19.4888	orf19.4888	Has domain(s) with predicted nucleic acid binding, nucleotide binding activity	0.746927	0.00986689
orf19.1228	HAP2	CCAAT-binding transcription factor; regulates low-iron induction of FRP1; in these conditions CBF comprises Hap43 and probably Hap2 and Hap3; possibly essential, disruptants not obtained by UAU1 method; Cap1-dependent induction in low iron	0.678541	0.00992784
orf19.48	RPM2	Mitochondrial RNase P subunit; roles in nuclear transcription, cytoplasmic and mitochondrial RNA processing, mitochondrial translation; virulence-group-correlated expression; likely essential (UAU1 method); rat catheter biofilm induced	0.900787	0.0100381
orf19.2972	PDE2	High affinity cyclic nucleotide phosphodiesterase; moderates signaling by cAMP; required for virulence, switching, cell wall, hyphal, not pseudohyphal growth; expressed shortly after hyphal induction; rat catheter and Spider biofilm induced	0.650772	0.0100381
orf19.1522	orf19.1522	Ortholog of C. dubliniensis CD36 : Cd36_16850, C. parapsilosis CDC317 : CPAR2_211990, Candida tenuis NRRL Y-1498 : cten_CGOB_00169 and Debaryomyces hansenii CBS767 : DEHA2G03036g	-0.958115	0.0101129
orf19.55	orf19.55	Ortholog(s) have role in cellular zinc ion homeostasis and endoplasmic reticulum localization	0.671395	0.0101129
orf19.4476	orf19.4476	Protein with a NADP-dependent oxidoreductase domain; transcript induced by ketoconazole; rat catheter and Spider biofilm induced	-0.911186	0.0101129
orf19.5684.1	orf19.5684.1	Protein of unknown function	-1.03706	0.0102243
orf19.1392	orf19.1392	Ortholog(s) have chaperone binding, protein disulfide isomerase activity, unfolded protein binding activity, role in ER-associated protein catabolic process, protein retention in ER lumen and endoplasmic reticulum membrane localization	-0.719869	0.0102243
orf19.158	orf19.158	Ortholog of S. cerevisiae Apd1; required for normal localization of actin patches and normal tolerance of sodium ions and hydrogen peroxide; Hap43-induced; Spider biofilm induced	0.793561	0.0106124
orf19.1390	PMI1	Phosphomannose isomerase; cell wall biosynthesis enzyme; drug target; functional homolog of S. cerevisiae, E. coli phosphomannose isomerase; Gcn4-regulated; induced on adherence to polystyrene, phagocytosis; 3-AT, Spider biofilm repressed	-0.65418	0.0106124
orf19.3040	EHT1	Putative acyl-coenzymeA:ethanol O-acyltransferase; regulated by Sef1, Sfu1, and Hap43; induced by alpha pheromone in SpiderM medium; Spider biofilm induced; promoter bound by Ndt80	0.771602	0.0106124
orf19.3378	orf19.3378	Protein of unknown function; regulated by Tsa1, Tsa1B in minimal media at 37 degrees C	1.59114	0.0108241
orf19.4612	orf19.4612	Protein with a dienelactone hydrolase domain; Hap43-repressed gene	1.64291	0.0109108
orf19.1340	orf19.1340	Putative aldose reductase; protein level decreases in stationary phase cultures; Spider biofilm repressed	-0.825294	0.0109552
orf19.3931	SFC1	Putative succinate-fumarate transporter; involved in repression of growth on sorbose; alkaline induced; rat catheter biofilm induced; Spider biofilm induced	1.38324	0.010972
orf19.4725	SWI6	Putative component of the MBF and SBF transcription complexes involved in G1/S cell-cycle progression; periodic mRNA expression, peak at cell-cycle G1/S phase	-0.714688	0.0110566
orf19.2462	PRN3	Protein similar to pirin; induced by Mnl1 under weak acid stress; Hap43-repressed; Spider biofilm induced	-0.938088	0.0110808
orf19.413.1	RPS27A	Ribosomal protein S27; rat catheter and Spider biofilm induced	0.756017	0.0110808
orf19.6706	GYP7	Protein similar to S. cerevisiae Gyp7p (GTPase-activating protein for Ypt1p); caspofungin-induced	0.658295	0.0110808
orf19.6066	orf19.6066	Hexadecenal dehydrogenase; involved in the conversion of sphingosine 1-phosphate breakdown product hexadecenal to hexadecenoic acid; Spider biofilm induced	-0.761054	0.0110996
orf19.7561	DEF1	RNA polymerase II regulator; role in filamentation, epithelial cell escape, dissemination in RHE model; induced by fluconazole, high cell density; Efg1/hyphal regulated; role in adhesion, hyphal growth on solid media; Spider biofilm induced	-0.984785	0.011252
orf19.1589.1	orf19.1589.1	Has domain(s) with predicted catalytic activity, pyridoxal phosphate binding activity and role in biosynthetic process	1.02528	0.0114316
orf19.5299.1	orf19.5299.1	Predicted protein of unknown function, conserved among several Candida species	0.873304	0.0115291
orf19.6482	orf19.6482	Protein of unknown function; induced by nitric oxide independent of Yhb1p; regulated by Sef1, Sfu1, and Hap43; rat catheter biofilm induced	1.22061	0.0115291
orf19.6887	orf19.6887	Predicted ORF from Assembly 19; repressed by nitric oxide; removed from Assembly 20; subsequently reinstated in Assembly 21 based on comparative genome analysis	-0.633858	0.0115291
orf19.6888	orf19.6888	Zn(II)2Cys6 domain transcription factor; regulated by Mig1 and Tup1; rat catheter and Spider biofilm induced	0.958304	0.0116942
orf19.7086	orf19.7086	Ortholog(s) have protein transporter activity, role in transcription factor import into nucleus and cytosol, nuclear envelope localization	-0.698557	0.0118058
orf19.3836	orf19.3836	Ortholog(s) have cytoplasm localization	-0.765284	0.0118858
orf19.3180	orf19.3180	Ortholog(s) have phosphatidylinositol-4,5-bisphosphate 5-phosphatase activity, role in phosphatidylinositol dephosphorylation and endoplasmic reticulum localization	-0.776868	0.0118858
orf19.68.2	orf19.68.2	Ortholog of C. dubliniensis CD36 : Cd36_11670, C. parapsilosis CDC317 : CPAR2_201750, Candida tenuis NRRL Y-1498 : CANTEDRAFT_115679 and Debaryomyces hansenii CBS767 : DEHA2E16940g	1.53544	0.0121358
orf19.3195	HIP1	Similar to amino acid permeases; alkaline, flucytosine induced; regulated by Plc1, Gcn2 and Gcn4; fungal-specific; Spider biofilm induced	0.734586	0.012178
orf19.6012	orf19.6012	Ortholog(s) have cell division site, cell tip, cytosol localization	-0.921453	0.012565
orf19.548	CDC10	Septin, required for wild-type cell, hyphal, or chlamydospore morphology; role in virulence and kidney tissue invasion in mouse infection; forms ring at sites of cell division and filaments in mature chlamydospore; Spider biofilm repressed	-0.728544	0.0125991
orf19.3672	GAL10	UDP-glucose 4-epimerase; galactose utilization; mutant has cell wall defects and increased filamentation; GlcNAc-, fluconazole- and ketoconazole-induced; stationary phase enriched protein; rat catheter and flow model biofilm induced	0.924824	0.0127805
orf19.2909	ERG26	C-3 sterol dehydrogenase, catalyzes the 2nd of 3 steps required to remove 2 C-4 methyl groups from an intermediate in ergosterol biosynthesis; amphotericin B, caspofungin repressed; Spider biofilm repressed	0.829103	0.0127805
orf19.4255	ECM331	GPI-anchored protein; mainly at plasma membrane, also at cell wall; Hap43, caspofungin-induced; Plc1-regulated; Hog1, Rim101-repressed; colony morphology-related regulated by Ssn6; induced by ketoconazole and hypoxia	1.28166	0.0128024
orf19.4910	FGR41	Putative GPI-anchored adhesin-like protein; transposon mutation affects filamentous growth; Spider biofilm repressed	0.964458	0.0130045
orf19.364	orf19.364	Putative vacuolar H+-ATPase subunit; possibly an essential gene, disruptants not obtained by UAU1 method; Spider biofilm repressed	-0.661815	0.0130045
orf19.1715	IRO1	Putative transcription factor; role in iron utilization, pathogenesis; both IRO1 and adjacent URA3 are mutated in strain CAI4; suppresses S. cerevisiae aft1 mutant low-iron growth defect; hyphal-induced; reports differ about iron regulation	-0.675236	0.0130665
orf19.6867	orf19.6867	Protein with a predicted cytochrome b5-like heme/steroid binding domain; repressed by alpha pheromone in SpiderM medium	-0.704947	0.0130929
orf19.2036	orf19.2036	Predicted dihydrodiol dehydrogenase; ortholog of S. pombe SPAC513.06c; flow model and rat catheter biofilm repressed	-0.692821	0.0132711
orf19.4658	orf19.4658	RING finger and CHY zinc finger domain-containing protein; mutant are viable	0.905572	0.0132711
orf19.3527	CYT1	Cytochrome c1; induced in high iron; alkaline repressed; possibly an essential gene, disruptants not obtained by UAU1 method; Hap43-repressed; Spider biofilm repressed	-0.764907	0.0132711
orf19.3256	SLN1	Histidine kinase involved in a two-component signaling pathway that regulates cell wall biosynthesis; mutants are sensitive to growth on H2O2 medium; rat catheter and Spider biofilm induced	-0.780898	0.0132711
orf19.2614	RSR1	RAS-related protein; GTP/GDP cycling required for wild-type polar bud site selection, hyphal growth guidance; role in systemic virulence in mouse; geranylgeranylation predicted; suppresses S. cerevisiae cdc24-4 mutant heat sensitivity	-0.671753	0.0132711
orf19.2414	orf19.2414	Ortholog of S. cerevisiae Mpm1; a mitochondrial intermembrane space protein of unknown function; Hap43-repressed; Spider biofilm induced	1.01305	0.0136036
orf19.449	orf19.449	Putative phosphatidyl synthase; stationary phase enriched protein; transcript repressed by yeast-hypha switch; Hap43-repressed; rat catheter, Spider and flow model biofilm induced	1.04397	0.0136816
orf19.4125	PZF1	C2H2 transcription factor; Hap43-induced; rat catheter and Spider biofilm induced	0.650194	0.013851
orf19.6928	SAP9	Secreted aspartyl protease; roles in adhesion, cell surface integrity; induced by antifungal drugs, stationary phase, or in white-phase cells; farnesol-downregulated in biofilm; autocatalytic processing; GPI-anchor; Spider biofilm induced	1.10425	0.0140269
orf19.7046	MET28	Predicted bZIP domain-containing transcription factor; protein induced during the mating process; possibly essential, disruptants not obtained by UAU1 method; Hap43-repressed; rat catheter biofilm induced	0.943323	0.0141218
orf19.6021	IHD2	Protein of unknown function; induced during hyphae development; induced in low iron; Spider biofilm induced	-1.17895	0.0141508
orf19.823	orf19.823	Protein of unknown function; Spider biofilm induced	2.22026	0.0143242
orf19.7250	orf19.7250	Protein of unknown function; rat catheter and Spider biofilm induced	0.826342	0.0143242
orf19.5114	orf19.5114	Sorting nexin; role in maintaining late-Golgi resident enzymes in their proper location by recycling molecules from the prevacuolar compartment; Spider biofilm induced	-0.816361	0.0143242
orf19.2836	orf19.2836	Protein with similarity to carbonic anhydrases	1.17945	0.0143867
orf19.3297	orf19.3297	Ortholog(s) have structural constituent of ribosome activity and mitochondrial small ribosomal subunit localization	0.628682	0.0143867
orf19.2837	ALG5	Putative glucosyltransferase involved in cell wall mannan biosynthesis; possibly an essential gene, disruptants not obtained by UAU1 method	-0.744258	0.0144134
orf19.3198	OBPA	Similar to oxysterol binding protein; non-sex gene located within the MTLa mating-type-like locus; Plc1p-regulated	-0.66754	0.014548
orf19.6852	orf19.6852	Ortholog of Rmd6 involved in S. cerevisiae sporulation; flow model biofilm induced	0.929604	0.0145634
orf19.2050	orf19.2050	Ortholog(s) have sterol esterase activity, role in cellular lipid metabolic process, sterol metabolic process and fungal-type vacuole, integral to membrane, lipid particle localization	0.823067	0.0146108
orf19.4459	orf19.4459	Predicted heme-binding stress-related protein; Tn mutation affects filamentous growth; induced during chlamydospore formation in C. albicans and C. dubliniensis; Spider biofilm induced	0.940013	0.0147526
orf19.7222	PAM16	Putative maltase; regulated by Gcn4; repressed by amino acid starvation (3-AT); rat catheter biofilm induced	0.62197	0.0148807
orf19.118	FAD2	Delta-12 fatty acid desaturase, involved in production of linoleic acid, which is a major component of membranes	0.939056	0.0149941
orf19.4649	ZCF27	Putative Zn(II)2Cys6 transcription factor	-0.777584	0.0152262
orf19.5869	orf19.5869	Ortholog(s) have role in metal ion transport, protein targeting to vacuole, ubiquitin-dependent protein catabolic process and endoplasmic reticulum, fungal-type vacuole membrane localization	0.7875	0.0153239
orf19.1186	orf19.1186	Has domain(s) with predicted role in attachment of GPI anchor to protein and GPI-anchor transamidase complex localization	-0.753951	0.0153239
orf19.7513	ALK2	N-Alkane inducible cytochrome P450	0.838889	0.0153239
orf19.7304	orf19.7304	Protein of unknown function; Hap43-induced; transcript induced early in infection of reconstituted human epithelium, while expression of the C. dubliniensis ortholog is not upregulated; mutants are viable; rat catheter biofilm repressed	-0.994335	0.0153239
orf19.6604	orf19.6604	Ortholog of S. cerevisiae Pba1 that is involved in 20S proteasome assembly; upregulated in a cyr1 null mutant; contains a 5' UTR intron	-0.742371	0.0153573
orf19.88	ILV5	Ketol-acid reductoisomerase; antigenic; regulated by Gcn4; GlcNAc, amino acid starvation (3-AT)-induced; macrophage-repressed protein; protein present in exponential and stationary phase; flow model and Spider biofilm repressed	0.839003	0.0153908
orf19.2168	orf19.2168	Putative sterol deacetylase; flow model biofilm induced; rat catheter biofilm repressed	0.95245	0.0154351
orf19.4477	CSH1	Aldo-keto reductase; role in fibronectin adhesion, cell surface hydrophobicity; regulated by temperature, growth phase, benomyl, macrophage interaction; azole resistance associated; Spider biofilm induced; rat catheter biofilm repressed	-0.944237	0.0157869
orf19.1306	orf19.1306	Ortholog(s) have cytosol, nucleus localization	0.632544	0.0160269
orf19.6601.1	YKE2	Possible heterohexameric Gim/prefoldin protein complex subunit; role in folding alpha-tubulin, beta-tubulin, and actin; transcript induced by yeast-to-hypha switch; regulated by Nrg1, Tup1; Spider and flow model biofilm induced	-0.900878	0.0160269
orf19.1618	GFA1	Glucosamine-6-phosphate synthase, homotetrameric enzyme of chitin/hexosamine biosynthesis; inhibited by UDP-GlcNAc, FMDP, N-acyl peptide, kanosamine-6-P; functional homolog of S. cerevisiae Gfa1p; Cagrowth-phase regulated; catalytic Cys	0.756942	0.0160269
orf19.2328	orf19.2328	Ortholog of C. dubliniensis CD36 : Cd36_10220, C. parapsilosis CDC317 : CPAR2_210530, Candida tenuis NRRL Y-1498 : CANTEDRAFT_105553 and Debaryomyces hansenii CBS767 : DEHA2G14432g	-0.809414	0.0160269
orf19.5967	FGR44	Protein lacking an ortholog in S. cerevisiae; transposon mutation affects filamentous growth	-0.622175	0.0160269
orf19.454	SFL1	Transcription factor; involved in negative regulation of flocculation and filamentous growth; induced in core caspofungin response; Spider biofilm induced	1.19868	0.0161652
orf19.7580	orf19.7580	Ortholog of C. dubliniensis CD36 : Cd36_35095, C. parapsilosis CDC317 : CPAR2_200710, Candida tenuis NRRL Y-1498 : CANTEDRAFT_112338 and Debaryomyces hansenii CBS767 : DEHA2G06094g	-0.747141	0.0163558
orf19.4474	orf19.4474	Ortholog(s) have cytoplasm, nucleus localization	0.687514	0.0167933
orf19.5692	orf19.5692	Ortholog(s) have ubiquitin-protein ligase activity, role in anaphase-promoting complex-dependent proteasomal ubiquitin-dependent protein catabolic process, protein ubiquitination and anaphase-promoting complex localization	-0.68725	0.0168204
orf19.4909	CBK1	Ser/Thr kinase of cell wall integrity pathway; mutants show abnormal morphology and aggregation; Mob2p associated; required for wild-type hyphal growth and transcriptional regulation of cell-wall-associated genes	-0.79649	0.0168326
orf19.3448	orf19.3448	Protein of unknown function; ketoconazole-repressed	-1.47132	0.0169668
orf19.674	orf19.674	Ortholog(s) have U6 snRNA binding, pre-mRNA binding activity and role in mRNA cis splicing, via spliceosome, spliceosomal snRNP assembly	0.662661	0.0170637
orf19.5845	RNR3	Putative ribonucleotide reductase large subunit; transcript induced in low iron; rat catheter and Spider biofilm induced	0.701328	0.0171223
orf19.5813	orf19.5813	Putative adhesin-like protein; upregulated during growth in the mouse cecum; flow model, rat catheter and Spider biofilm induced	0.694489	0.017293
orf19.806	VMA7	Putative subunit of the V-ATPase complex, which is involved in control of vacuolar pH; highly similar to S. cerevisiae Vma7p; interacts with phosphatidylinositol 3-kinase Vps34p	-0.612669	0.0173026
orf19.5551	MIF2	Centromere-associated protein; similar to CENP-C proteins; Cse4p and Mif2p colocalize at C. albicans centromeres	0.943528	0.0173026
orf19.6308	orf19.6308	Ortholog of Candida albicans WO-1 : CAWG_01818	1.09829	0.0174459
orf19.3554	AAT1	Aspartate aminotransferase; soluble protein in hyphae; macrophage-induced protein; alkaline upregulated; amphotericin B repressed; gene used for strain identification by multilocus sequence typing; farnesol-, Hap43p-induced; GlcNAc-induced	0.894323	0.0176246
orf19.4579	ERV29	Putative SURF4 family member; plasma membrane-localized; flow model biofilm repressed	-0.66866	0.0177151
orf19.345	orf19.345	Succinate semialdehyde dehydrogenase; for utilization of gamma-aminobutyrate (GABA) as a nitrogen source; part of 4-aminobutyrate and glutamate degradation pathways; rat catheter biofilm induced	1.1348	0.0177151
orf19.1345	LIP8	Secreted lipase, member of a differentially expressed lipase gene family with possible roles in nutrition and/or in creating an acidic microenvironment; LIP5 and LIP8 are expressed at all stages of both mucosal and systemic infection	1.27111	0.017758
orf19.4396	orf19.4396	Mitochondrial inner membrane protein; mammalian mitofilin domain; Spider biofilm repressed	-0.71903	0.0178002
orf19.1037	orf19.1037	Protein of unknown function; rat catheter biofilm repressed	-0.748494	0.0178788
orf19.1440.2	orf19.1440.2	Ortholog of C. dubliniensis CD36 : Cd36_62310	1.13766	0.0178788
orf19.4191	RLP24	Putative ribosomal protein; Hap43-induced; essential gene; heterozygous mutation confers hypersensitivity to 5-fluorocytosine (5-FC), 5-fluorouracil (5-FU), and tubercidin (7-deazaadenosine); Spider biofilm induced	0.725552	0.0180508
orf19.2031	VPS24	Protein similar to S. cerevisiae Vps24p, which is a member of the ESCRT III protein sorting complex; downregulated upon adherence to polystyrene	0.793419	0.0180615
orf19.675.1	orf19.675.1	Putative adhesin-like protein	1.25744	0.0183636
orf19.7410	CYM1	Putative metalloprotease of the mitochondrial intermembrane space; rat catheter biofilm induced	0.650986	0.0184432
orf19.2244	orf19.2244	Similar to oxidoreductases and to S. cerevisiae Yjr096wp; Sfu1 repressed; induced by benomyl treatment, Ssr1; Hap43-repressed; flow model biofilm repressed	0.828803	0.0184432
orf19.3795	AGP3	Putative serine transporter; possible role in assimilation of sulfur; F-12/CO2 early biofilm induced	0.696975	0.0186727
orf19.2458	SIP5	Protein of unknown function; flow model, rat catheter and Spider biofilm induced	0.953363	0.0186855
orf19.7374	CTA4	Zn(II)2Cys6 transcription factor; induced by nitric oxide; induced by Mnl1 under weak acid stress; repressed upon adherence to polystyrene; Hap43-repressed; Spider biofilm induced	0.881439	0.0187744
orf19.117	orf19.117	Ortholog(s) have SNAP receptor activity, role in exocytosis, vesicle fusion and SNARE complex, extrinsic to plasma membrane localization	0.769267	0.018922
orf19.1085	orf19.1085	Ortholog(s) have ubiquitin-protein ligase activity and role in ER-associated protein catabolic process, protein ubiquitination involved in ubiquitin-dependent protein catabolic process, vesicle organization	-0.609526	0.0189916
orf19.7648	orf19.7648	Has domain(s) with predicted antiporter activity, drug transmembrane transporter activity, role in drug transmembrane transport and membrane localization	-0.742273	0.0190037
orf19.2356	CRZ2	C2H2 transcription factor; crz1 not crz2 null mutation suppresses fluconazole resistance of homozygous cka2 null; Rim101-repressed at pH 8; required for yeast cell adherence to silicone substrate; Spider biofilm induced	1.42716	0.0191302
orf19.6811	ISA2	Protein required for maturation of mitochondrial [4Fe-4S] proteins; role in biotin biosynthetic process; rat catheter and Spider biofilm induced	0.67936	0.0191302
orf19.3230	BOI2	Putative SH3-domain-containing protein; mutation confers hypersensitivity to toxic ergosterol analog; Spider biofilm induced	-0.631356	0.0191302
orf19.5125	orf19.5125	Protein of unknown function; induced by ketoconazole; Spider, F-12/CO2 and flow model biofilm induced	1.08737	0.019132
orf19.5870	CTP1	Putative citrate transport protein; flucytosine induced; amphotericin B repressed, caspofungin repressed; Hap43p-induced gene	0.719093	0.0193952
orf19.732	orf19.732	Possible dehydrogenase; flow model biofilm induced; rat catheter biofilm induced; Spider biofilm induced	0.673809	0.0202955
orf19.6530	orf19.6530	Similar to bacterial DnaJ; transcript upregulated in low iron; flow model biofilm induced; Spider biofilm induced	0.90456	0.0203329
orf19.5840	orf19.5840	Ortholog(s) have cytoplasm, mating projection tip localization	-1.15375	0.0204427
orf19.7622	SPT3	Functional homolog of S. cerevisiae Spt3p; required for virulence in mouse systemic infection; homozygous null mutant is hyperfilamentous	-0.716415	0.0204575
orf19.2651	CAM1-1	Putative translation elongation factor; downregulated upon phagocytosis by murine macrophages; Hap43-induced gene; Spider biofilm repressed	0.879367	0.020495
orf19.89	PEX7	Ortholog(s) have peroxisome matrix targeting signal-2 binding activity, role in protein import into peroxisome matrix, docking and cytosol, nucleus, peroxisome localization	0.886264	0.0205662
orf19.4675	ASK1	Essential subunit of the Dam1 (DASH) complex, which acts in chromosome segregation by coupling kinetochores to spindle microtubules	-0.746971	0.0207334
orf19.3187	ZNC1	Zn(2)-Cys(6) transcription factor; regulated by Gcn2 and Gcn4; gene located in zinc cluster region of Chromosome 5, near the MTL locus; required for yeast cell adherence to silicone substrate; Spider biofilm induced	0.603196	0.0209691
orf19.2322.3	ERP5	Protein involved in ER to Golgi transport; rat catheter and Spider biofilm repressed	-0.65128	0.021003
orf19.1048	IFD6	Aldo-keto reductase; similar to aryl alcohol dehydrogenases; protein increase correlates with MDR1 overexpression (not CDR1 or CDR2) in fluconazole-resistant clinical isolates; farnesol regulated; possibly essential; Spider biofilm induced	-1.0851	0.021058
orf19.2426	orf19.2426	Predicted HD domain metal dependent phosphohydrolase; Spider biofilm repressed	-0.868891	0.0212773
orf19.4511	orf19.4511	Ortholog of Candida albicans WO-1 : CAWG_04197	-0.620811	0.0218136
orf19.4148	orf19.4148	Ortholog of C. dubliniensis CD36 : Cd36_50820, C. parapsilosis CDC317 : CPAR2_501670, Candida tenuis NRRL Y-1498 : CANTEDRAFT_115294 and Debaryomyces hansenii CBS767 : DEHA2E13464g	-0.714387	0.0218136
orf19.3680	SEP7	Septin, required for wild-type invasive growth in vitro but not required for virulence in a mouse model of systemic infection; localizes to hyphal septum or bud neck; Asn-rich; aberrant gel mobility; phosphorylated in vitro by Gin4p	-0.683218	0.0218136
orf19.7034	orf19.7034	Putative eIF4E-associated protein;, accelerates mRNA degradation by promoting decapping; Spider biofilm repressed	-0.592449	0.0221573
orf19.1676	orf19.1676	Predicted potassium ion transporter; Spider biofilm induced	0.716838	0.0222244
orf19.3646	CTR1	Copper transporter; transcribed in low copper; induced Mac1, Tye7, macrophage interaction, alkaline pH via Rim101; 17-beta-estradiol repressed; complements S. cerevisiae ctr1 ctr3 copper transport mutant; flow model/Spider biofilm induced	-0.928983	0.0222244
orf19.2863	orf19.2863	Ortholog of C. dubliniensis CD36 : Cd36_28090, C. parapsilosis CDC317 : CPAR2_802560, Candida tenuis NRRL Y-1498 : CANTEDRAFT_104949 and Debaryomyces hansenii CBS767 : DEHA2A12848g	-0.663134	0.0222244
orf19.5892	orf19.5892	Ortholog of S. cerevisiae Hul4; similar to hect domain E3 ubiquitin-protein ligases; Hap43-repressed gene	-0.66293	0.0222244
orf19.1617	orf19.1617	Protein similar to S. cerevisiae Ydr282cp; transposon mutation affects filamentous growth; Hap43p-repressed gene	0.753522	0.0223492
orf19.7368	orf19.7368	Ortholog(s) have mRNA binding, poly(U) RNA binding activity and role in nuclear-transcribed mRNA catabolic process, nonsense-mediated decay, regulation of mRNA stability, stress granule assembly	-0.595114	0.0225208
orf19.137	orf19.137	Putative transferase involved in phospholipid biosynthesis; induced by alpha pheromone in SpiderM medium	0.711536	0.0226688
orf19.3234	OYE22	Putative NADPH dehydrogenase; rat catheter biofilm induced	1.25487	0.0228963
orf19.6673	HEX1	Beta-N-acetylhexosaminidase/chitobiase, highly glycosylated enzyme that is secreted to the periplasm and culture medium; required for full virulence; may have role in carbon or nitrogen scavenging; possibly an essential gene (UAU1 method)	-0.687771	0.0229765
orf19.3233	HSE1	ESCRT-0 complex subunit; SH3-domain-containing protein	0.729282	0.0230677
orf19.1655.3	orf19.1655.3	Ortholog(s) have role in cation transport, regulation of membrane potential and plasma membrane localization	0.740125	0.0230677
orf19.1840	orf19.1840	Predicted lipid-binding ER protein; involved in ER-plasma membrane tethering; Spider biofilm induced	-0.692388	0.0230677
orf19.6594	PLB3	GPI-anchored cell surface phospholipase B; possibly secreted; fungal-specific (no mammalian homolog); induced by Tbf1; fluconazole-induced; possible essential gene (UAU1 method); Spider and flow model biofilm induced	0.920391	0.0232015
orf19.113	CIP1	Possible oxidoreductase; transcript induced by cadmium but not other heavy metals, heat shock, yeast-hypha switch, oxidative stress (via Cap1), or macrophage interaction; stationary phase enriched protein; Spider biofilm induced	-0.829947	0.0234526
orf19.2209	YVC1	Putative vacuolar cation channel shock; repressed by alpha pheromone in SpiderM medium; flow model biofilm repressed	-0.70511	0.0236836
orf19.2649	PCL1	Cyclin homolog; transcript induced by filamentous growth; induced by alpha pheromone in SpiderM medium	-1.15889	0.0236863
orf19.1244	GYP2	Ortholog(s) have Rab GTPase activator activity, role in intracellular protein transport and cell division site, cytosol localization	-0.567225	0.0238232
orf19.5544	SAC6	Fimbrin; actin filament bundling protein; transcript regulated by Nrg1 and Mig1; protein level decreases in stationary phase	0.759011	0.0238636
orf19.7288	orf19.7288	Protein with predicted oxidoreductase and dehydrogenase domains; Hap43-repressed; Spider biofilm induced	-0.630153	0.0241374
orf19.946	MET14	Putative adenylylsulfate kinase; predicted role in sulfur metabolism; possibly adherence-induced; protein present in exponential and stationary growth phase yeast; F-12/CO2 biofilm induced	0.997928	0.0241378
orf19.244	DCG1	Protein of unknown function; ortholog of S. cerevisiae Dcg1; transcript regulated by Nrg1 and Mig1	-1.26445	0.0241378
orf19.4967	COX19	Putative cytochrome c oxidase assembly protein; Plc1-regulated; rat catheter biofilm induced	0.656674	0.0242532
orf19.330.1	RUB1	Ubiquitin-related protein with similarity to mammalian NEDD8; reversible conjugation (neddylation) of the cullin subunit (Cdc53p) modulates the ubiquitin ligase activity of the SCF complexes	-0.714722	0.024511
orf19.5180	PRX1	Thioredoxin peroxidase; transcriptionally induced by interaction with macrophage; fluconazole induced; Fkh2p-downregulated; caspofungin repressed; protein present in exponential and stationary growth phase yeast cultures	0.753551	0.024511
orf19.4670	CAS5	Transcription factor; cell wall damage response; required for adherence, response/resistance to caspofungin; repressed in core stress response; mutants have reduced CFU in mice, hyphal defect in C. elegans infection; Spider biofilm induced	0.872147	0.0247483
orf19.2966	orf19.2966	Predicted dienelactone hydrolase domain; clade-associated gene expression; farnesol-downregulated; rat catheter biofilm repressed	-0.566208	0.0247979
orf19.5830	LHS1	Protein similar to S. cerevisiae Hsp70p; predicted Kex2p substrate; possibly essential, disruptants not obtained by UAU1 method; flow model biofilm repressed	-0.671853	0.0247979
orf19.7563	BET2	Putative Type II geranylgeranyltransferase beta subunit; transcript regulated by Mig1	-0.668602	0.0250409
orf19.3884	FGR50	Protein lacking an ortholog in S. cerevisiae; transposon mutation affects filamentous growth; Spider biofilm repressed	1.20991	0.0250409
orf19.4530.1	orf19.4530.1	Protein of unknown function; regulated by Nrg1, Tup1; Spider and flow model biofilm induced	-0.699189	0.0250733
orf19.4689	PGA57	Putative GPI-anchored protein; Hap43p-induced gene	0.89167	0.0250733
orf19.7388	PBS2	MAPK kinase (MAPKK); role in osmotic and oxidative stress responses, oxidative stress adaptation; required for stress regulation of Hog1p localization and activity; functional homolog of S. cerevisiae Pbs2p	-0.611558	0.025085
orf19.6277	orf19.6277	Has domain(s) with predicted phosphatidylinositol binding activity and role in cell communication	-1.07039	0.0251409
orf19.4014	orf19.4014	Planktonic growth-induced gene	0.719805	0.0252576
orf19.2677	orf19.2677	Putative GPI transamidase component; possibly an essential gene, disruptants not obtained by UAU1 method	-0.71804	0.0253922
orf19.6167	AYR1	Putative oxidoreductase; transcriptionally induced by interaction with macrophage; rat catheter biofilm repressed	-0.733935	0.0255175
orf19.434	PRD1	Putative proteinase; transcript regulated by Nrg1, Mig1, and Tup1; Hogp-induced; stationary phase enriched protein; Hap43-repressed; rat catheter biofilm repressed	-0.599401	0.0261566
orf19.5569	orf19.5569	Ortholog(s) have role in maintenance of rDNA, mitotic sister chromatid segregation and nuclear envelope localization	0.69384	0.0262044
orf19.7583	ZCF39	Zn(II)2Cys6 transcription factor; mutants are viable; filament induced; required for yeast cell adherence to silicone substrate; Spider biofilm induced	0.661898	0.0262044
orf19.73	orf19.73	Putative metalloprotease; associates with ribosomes and is involved in ribosome biogenesis; Spider biofilm induced	0.597716	0.026406
orf19.3192	STI1	Protein that interacts with Cdc37 and Crk1 in two-hybrid; may be involved in Cdc37 chaperone activity; soluble protein in hyphae; protein in exponential and stationary phase yeast cultures; YNB biofilm induced; Spider biofilm induced	0.775463	0.026406
orf19.4346	orf19.4346	Ortholog(s) have protein anchor activity, role in COPII vesicle coating, protein localization to endoplasmic reticulum exit site and ER to Golgi transport vesicle membrane, endoplasmic reticulum exit site localization	-0.601268	0.0269354
orf19.7566	orf19.7566	Predicted amino acid transport domain; transcript upregulated in clinical strains from HIV+ patients with oral candidiasis; alkaline upregulated by Rim101; rat catheter, Spider and flow model biofilm induced	0.989301	0.0270789
orf19.816	DCK2	Protein similar to S. cerevisiae Ylr422wp; transposon mutation affects filamentous growth; induced by Mnl1p under weak acid stress	-0.607935	0.0270789
orf19.2281	orf19.2281	Has domain(s) with predicted CoA-transferase activity and role in metabolic process	-1.31637	0.0275762
orf19.505	SRV2	Adenylate cyclase-associated protein; regulates adenylate cyclase activity; required for wild-type germ tube formation and for virulence in mice; mutant defects in filamentous growth are rescued by cAMP or dbcAMP; Spider biofilm repressed	-0.677662	0.0275762
orf19.97	CAN1	Basic amino acid permease; complements lysine transport mutation; 10 predicted transmembrane regions, 3 predicted N-glycosylation sites; phagocytosis by macrophages induces transcript; rat catheter, Spider and flow model biofilm induced	1.70504	0.0276853
orf19.6148	orf19.6148	Homolog of nuclear distribution factor NudE, NUDEL; regulates dynein targeting to microtubule plus ends; flow model biofilm repressed	-0.942922	0.0277715
orf19.6086	LEU4	Putative 2-isopropylmalate synthase; regulated by Nrg1, Mig1, Tup1, Gcn4; induced by human whole blood or PMNs; macrophage/pseudohyphal-repressed after 16h; Spider biofilm repressed	1.294	0.0280911
orf19.4495	NDH51	Nicotinamide adenine dinucleotide dehydrogenase complex I subunit of the mitochondrial electron transport chain; required for wild-type filamentous growth; alkaline repressed; Hap43-repressed; Spider biofilm repressed	-0.602046	0.028096
orf19.7323	CBP1	Corticosteroid binding protein; transcription induced at late log-phase or upon adherence to polystyrene; not induced by corticosterone; contains a possible NAD/FAD binding region; regulated by Nrg1, Tup1; Spider biofilm induced	-0.726666	0.0281625
orf19.4404	PGA49	Putative GPI-anchored protein	1.58673	0.0281625
orf19.2519	orf19.2519	Ortholog(s) have role in chromosome segregation and nuclear MIS12/MIND complex localization	-0.827484	0.0281625
orf19.4771	orf19.4771	Protein of unknown function; Spider biofilm induced	0.792447	0.0281625
orf19.7261	GDI1	Putative Rab GDP-dissociation inhibitor; GlcNAc-induced protein; Spider biofilm repressed	-0.683592	0.0283073
orf19.2990	XOG1	Exo-1,3-beta-glucanase; 5 glycosyl hydrolase family member; affects sensitivity to chitin and glucan synthesis inhibitors; not required for yeast-to-hypha transition or for virulence in mice; Hap43-induced; Spider biofilm induced	0.84169	0.0283297
orf19.6636	orf19.6636	Protein of unknown function; rat catheter biofilm repressed	-1.07499	0.028442
orf19.1036	MNS1	Alpha-1,2-mannosidase; processes Man9GlcNAc2 to Man8GlcNAc2 isomer B; member of ER localized glycosyl hydrolase family 47; ER form is converted by Kex2 to cytosolic form; flow model biofilm repressed	-0.644047	0.0284457
orf19.7545	orf19.7545	Protein similarity to mutator-like element (MULE) transposase	1.20335	0.0288188
orf19.5312	MET4	Putative transcription coactivator; predicted role in sulfur amino acid metabolism; required for yeast cell adherence to silicone substrate; Spider biofilm induced	0.771988	0.0289901
orf19.1389	orf19.1389	Ortholog(s) have poly(A) RNA binding activity, role in mRNA metabolic process and cytoplasm localization	-0.64958	0.029122
orf19.3148	orf19.3148	Protein of unknown function; possibly an essential gene, disruptants not obtained by UAU1 method	-0.727966	0.029218
orf19.451	SOK1	Protein kinase: mutants are sensitive to growth on hydrogen peroxide medium; induced by alpha pheromone in SpiderM medium; rat catheter and Spider biofilm induced	0.710156	0.0295735
orf19.782	orf19.782	Ortholog(s) have serine hydrolase activity, triglyceride lipase activity, role in lipid homeostasis and lipid particle localization	0.74973	0.029768
orf19.5877	ATF1	Putative alcohol acetyltransferase; caspofungin repressed; expression depends on Tac1p	0.591252	0.0298712
orf19.693	orf19.693	Protein of unknown function; Spider biofilm induced; rat catheter biofilm repressed	0.93862	0.0298978
orf19.1743	ACS1	Acetyl-CoA synthetase; induced by human neutrophils; fluconazole-repressed; regulated by Nrg1/Mig1; colony morphology-related gene regulation by Ssn6; only in stationary phase cultures; rat catheter biofilm repressed, Spider biofilm induced	-0.926712	0.0300396
orf19.5450	ETR1	Putative 2-enoyl thioester reductase; protein present in exponential and stationary growth phase yeast cultures; rat catheter biofilm repressed	-0.755325	0.0300396
orf19.861	CAP4	Predicted bZip transcription factor; possibly an essential gene, disruptants not obtained by UAU1 method	-0.846574	0.0300411
orf19.4966	AGC1	Putative mitochondrial carrier protein; transcript is alkaline upregulated rat catheter biofilm induced	0.71701	0.0302737
orf19.2593	BIO2	Putative biotin synthase; induced by high iron; repressed by ciclopirox olamine; upregulated in clinical isolates from HIV+ patients with oral candidiasis; Hap43-repressed; Spider biofilm induced	-1.51705	0.030406
orf19.1911	PGA52	GPI-anchored cell surface protein of unknown function; Hap43p-repressed gene; fluconazole-induced; possibly an essential gene, disruptants not obtained by UAU1 method	0.635295	0.0306023
orf19.3844	MRP8	Mitochondrial ribosomal protein; ortholog of S. cerevisiae Mrp8; transcript induced in hyphal form; mutant is viable; flow model and rat catheter biofilm repressed	-0.637107	0.0306321
orf19.5963	orf19.5963	Putative prenyltransferase; essential gene in S. cerevisiae; Spider biofilm induced	0.599853	0.0308586
orf19.2449	orf19.2449	Putative adhesin-like protein; macrophage-induced gene	1.75444	0.0311528
orf19.4943	PSA2	Mannose-1-phosphate guanyltransferase; Hap43, macrophage-repressed; stationary phase enriched protein; Spider biofilm induced; rat catheter biofilm repressed	-0.817703	0.0311528
orf19.2672	NCP1	NADPH-cytochrome P450 reductase, acts with Erg11p in sterol 14 alpha-demethylation in ergosterol biosynthesis; subject to hypoxic regulation; ketoconazole-induced; caspofungin repressed	0.639096	0.0312157
orf19.7310	orf19.7310	Protein with a role in directing meiotic recombination events to homologous chromatids; induced by ciclopirox olamine; positively regulated by Sfu1; Hog1, fluconazole-repressed; Hap43-induced; Spider biofilm induced	-0.92963	0.0317171
orf19.2007	orf19.2007	Ortholog(s) have role in Golgi to vacuole transport, ascospore wall assembly, retrograde transport, endosome to Golgi and GARP complex, mitochondrion localization	-0.657507	0.0318362
orf19.660	orf19.660	Protein of unknown function; mRNA binds She3	-0.624539	0.0318362
orf19.6712	orf19.6712	Ortholog(s) have COPI-coated vesicle, Golgi apparatus localization	-0.59219	0.0318362
orf19.4183	MUC1	Protein similar to S. cerevisiae Muc1; a cell surface glycoprotein involved in filamentous growth; repressed by benomyl treatment; mutant is viable	0.651096	0.0323752
orf19.7604	orf19.7604	Ortholog(s) have Rab guanyl-nucleotide exchange factor activity and role in early endosome to Golgi transport, intra-Golgi vesicle-mediated transport, regulation of Rab GTPase activity	-0.688512	0.0323752
orf19.6009	SET1	Lysine histone methyltransferase; methylates histone H3 K4; regulates of white-opaque switch, epithelial cell adhesion, agar-embedded filamentation, virulence in mice; unique N-terminus immunogenic in human; rat catheter biofilm repressed	-0.617224	0.0324489
orf19.1358	GCN4	bZIP transcription factor; amino acid control response; required for Efg1-dependent pseudohyphal induction by amino acid starvation, not by serum; human whole blood and PMN induced; required for biofilm formation; Spider biofilm induced	0.930574	0.0324975
orf19.3984	orf19.3984	Protein of unknown function; induced in core caspofungin response; induced in ssr1 mutant; induced by nitric oxide independent of Yhb1; Spider biofilm induced	0.649709	0.0325823
orf19.4286	orf19.4286	Protein of unknown function; flow model biofilm induced; Spider biofilm induced	0.700531	0.0325823
orf19.5011	KAR9	Ortholog of S. cerevisiae Kar9; role in mitotic spindle positioning; nonessential; localizes to bud tip, bud neck, hyphal tip; wild-type localization requires actin and microtubule cytoskeleton; induced by alpha factor	-0.655734	0.0326035
orf19.399	orf19.399	Putative serine/threonine protein kinase; possibly an essential gene, disruptants not obtained by UAU1 method	0.884045	0.0329991
orf19.4805	orf19.4805	Putative membrane protein; induced by alpha pheromone in SpiderM medium; Hap4-induced gene; Spider biofilm induced	-0.804219	0.0329991
orf19.7547	orf19.7547	Ortholog(s) have phosphatidylinositol-3-phosphate binding, ubiquitin-protein ligase activity, role in protein ubiquitination and cytosol, fungal-type vacuole membrane, late endosome, nucleus localization	0.785503	0.0329991
orf19.2163	orf19.2163	Ortholog(s) have cytosol localization	-0.683293	0.0329991
orf19.2298	WBP1	Putative oligosaccharyltransferase subunit; Spider biofilm repressed	-0.718754	0.0333999
orf19.4898	orf19.4898	Putative protein of unknown function; induced by prostaglandins	-0.67207	0.0338124
orf19.1030	orf19.1030	Putative peptidyl-prolyl cis-trans isomerase	0.728023	0.0341846
orf19.1578	orf19.1578	Ortholog of S. cereviaie Rrp5, an RNA binding protein involved in synthesis of 18S and 5.8S rRNAs; Hap43-induced gene	0.720979	0.0342655
orf19.3701	orf19.3701	Protein of unknown function; mutants are viable; ortholog of S. cervisiae Art10, a protein of unknown function	0.720187	0.0345013
orf19.949	orf19.949	Ortholog of C. dubliniensis CD36 : Cd36_50420, C. parapsilosis CDC317 : CPAR2_304100, Candida tenuis NRRL Y-1498 : CANTEDRAFT_98299 and Debaryomyces hansenii CBS767 : DEHA2B07634g	-0.636352	0.0345746
orf19.272	FAA21	Predicted acyl CoA synthetase; upregulated upon phagocytosis; transcript regulated by Nrg1 and Mig1	0.638678	0.0346218
orf19.1867	orf19.1867	Putative malate permease; induced during macrophage infection; regulated by Gcn2 and Gcn4; putative peroxisome targeting signal; Hap43-repressed; Spider biofilm induced	1.37322	0.0346218
orf19.2423	ZCF11	Zn(II)2Cys6 transcription factor; required for wild-type filamentous growth; mRNA binds She3	0.9296	0.0346218
orf19.410.3	RIB4	Lumazine synthase (6,7-dimethyl-8-ribityllumazine synthase, DMRL synthase); catalyzes the penultimate step in the synthesis of riboflavin; Hap43-induced; rat catheter and Spider biofilm repressed	0.647874	0.0349471
orf19.6692	MNN26	Putative alpha-1,2-mannosyltransferase; mutant sensitive to calcofluor, SDS and growth at 42 deg; present in detergent-resistant membrane fraction (possible lipid raft component); predicted N-terminal acetylation and transmembrane helix	-0.745426	0.0351259
orf19.4234	orf19.4234	Protein of unknown function; Hap43-induced gene; Ctr86 ortholog in S. cerveisiae is essential; Spider biofilm induced	0.525786	0.0359335
orf19.6842	TUS1	Putative guanine nucleotide exchange factor; induced by Mnl1 under weak acid stress; Spider biofilm induced	0.677272	0.036202
orf19.1375	LEU42	Putative alpha-isopropylmalate synthase; fungal-specific; induced by human blood or polymorphonuclear cells; regulated by Gcn2 and Gcn4; stationary phase enriched protein; Spider biofilm induced	0.808384	0.0362786
orf19.4134	orf19.4134	Ortholog(s) have palmitoyltransferase activity, role in protein palmitoylation and plasma membrane localization	0.61132	0.0363917
orf19.4930	SPC3	Essential protein; similar to S. cerevisiae Spc3p, a component of the signal peptidase complex required for signal peptidase activity; predicted integral ER membrane protein; complements spc3 and suppresses sec61 S. cerevisiae mutants	-0.626006	0.0363917
orf19.5941	orf19.5941	Ortholog(s) have role in ER to Golgi vesicle-mediated transport and ER to Golgi transport vesicle, integral to Golgi membrane, integral to endoplasmic reticulum membrane localization	-0.5283	0.0363917
orf19.6293	EMP24	COPII-coated vesicle component	-0.608282	0.0373686
orf19.7224	orf19.7224	Ortholog(s) have ubiquitin-protein ligase activity and role in histone catabolic process, histone ubiquitination	-0.538081	0.0374795
orf19.7229	IML2	Protein of unknown function; early-stage flow model biofilm induced; Hap43-repressed; Spider biofilm repressed	1.33254	0.0374947
orf19.96	TOP1	DNA topoisomerase I; required for wild-type growth and for wild-type mouse virulence; sensitive to camptothecin; induced upon adherence to polystyrene; rat catheter biofilm induced	0.544041	0.0379225
orf19.787.1	orf19.787.1	Protein of unknown function; ORF added to Assembly 21 based on comparative genome analysis; protein detected by mass spec in stationary phase cultures	1.39272	0.0381607
orf19.6028	HGC1	Hypha-specific G1 cyclin-related protein involved in regulation of morphogenesis, biofilm formation; Cdc28-Hgc1 maintains Cdc11 S394 phosphorylation during hyphal growth; required for virulence in mice; regulated by Nrg1, Tup1, farnesol	-0.812885	0.0383169
orf19.4839	orf19.4839	GET complex subunit; expression downregulated in an ssr1 null mutant	-0.654164	0.038735
orf19.4019	orf19.4019	Ortholog(s) have protein phosphatase regulator activity, role in negative regulation of DNA damage checkpoint, protein dephosphorylation and cytoplasm, nucleus localization	-1.00399	0.0387921
orf19.1825	orf19.1825	Protein of unknown function; mutants are viable; filament induced; regulated by Nrg1, Rfg1, Tup1	-0.806695	0.0389432
orf19.3854	orf19.3854	Ortholog of S. cerevisiae Sat4; amphotericin B induced; clade-associated gene expression; Spider biofilm induced	0.673291	0.0389443
orf19.5818	SUR2	Putative ceramide hydroxylase; predicted enzyme of sphingolipid biosynthesis; regulated by Tsa1, Tsa1B under H2O2 stress conditions; Spider and flow model biofilm induced	0.742027	0.0394875
orf19.5720	orf19.5720	Predicted membrane transporter, member of the monocarboxylate porter (MCP) family, major facilitator superfamily (MFS); ketoconazole or caspofungin repressed; Spider biofilm induced	0.598169	0.0395241
orf19.6851	CHL4	Protein described as having role in chromosome segregation; RNA abundance regulated by tyrosol and cell density	1.17924	0.0395241
orf19.4555	ALS4	GPI-anchored adhesin; role in adhesion, germ tube induction; growth, temperature regulated; expressed during infection of human buccal epithelial cells; repressed by vaginal contact; biofilm induced; repressed during chlamydospore formation	1.02439	0.0395241
orf19.1926	SEF2	Zn(II)2Cys6 transcription factor, required for normal resistance to copper; repressed by Sfu1 in high-iron conditions; regulated by Sef1, Sfu1, and Hap43; rat catheter and Spider biofilm induced	1.64075	0.0395241
orf19.564	KAR3	Kinesin-like microtubule motor protein; required for nuclear fusion during mating; C-terminal motor domain; mutants are viable; null has high-frequency white-opaque switching phenotype	-0.863463	0.0395241
orf19.6905	orf19.6905	Ortholog of S. cerevisiae : YNL011C, C. glabrata CBS138 : CAGL0H03619g, C. dubliniensis CD36 : Cd36_71090, C. parapsilosis CDC317 : CPAR2_300420 and Candida tenuis NRRL Y-1498 : CANTEDRAFT_111980	0.70124	0.0397946
orf19.6272	orf19.6272	Putative ubiquitin C-terminal hydrolase; regulated by Gcn2p and Gcn4p	0.730697	0.0398306
orf19.4448	SOG2	Leucine-rich-repeat domain protein of RAM cell wall integrity signaling network; role in cell separation, azole sensitivity; required for hyphal growth; lacks orthologs in higher eukaryotes	-0.563753	0.0398306
orf19.6323	HPA2	Ortholog(s) have D-amino-acid N-acetyltransferase activity, role in D-amino acid metabolic process and cytosol, nucleus localization	-0.666413	0.0398323
orf19.4328	CCC2	Copper-transporting P-type ATPase of Golgi; required for wild-type iron assimilation (indirect effect via Fet3p); induced by iron starvation, ciclopirox olamine; caspofungin repressed; not required for virulence in mouse systemic infection	0.666833	0.0399035
orf19.2799	GPI8	Protein similar to S. cerevisiae Gpi8p, which is a subunit of the GPI transamidase complex that adds GPI anchors to proteins; likely to be essential for growth, based on an insertional mutagenesis strategy	-0.628268	0.0399261
orf19.6757	GCY1	Aldo/keto reductase; mutation confers hypersensitivity to toxic ergosterol analog; farnesol-repressed; stationary phase enriched protein; flow model biofilm induced; Spider biofilm repressed	-0.6116	0.040052
orf19.6937	PTR22	Oligopeptide transporter involved in uptake of di-/tripeptides; regulated by Stp2 and Stp3; transcript induced upon phagocytosis by macrophage; repressed by Rim101 at pH 8; flow model biofilm induced	0.905034	0.040052
orf19.3261	ATO9	Putative fungal-specific transmembrane protein	1.38791	0.040052
orf19.1563	ECM3	Ortholog(s) have endoplasmic reticulum localization	0.674547	0.040052
orf19.6624	orf19.6624	Ortholog(s) have GTPase activator activity and clathrin-coated vesicle, endosome localization	0.576949	0.0400811
orf19.5804	HYU1	Putative hydantoin utilization protein A; induced upon adherence to polystyrene; regulated by Gcn2p and Gcn4p	-0.533839	0.0400811
orf19.4732	SEC24	Protein with a possible role in ER to Golgi transport; induced upon yeast-hyphal switch; sumoylation target; Spider biofilm repressed	-0.649369	0.0404517
orf19.6534.2	CRN1	Coronin; cortical actin cytoskeletal component; predicted role in regulation of actin patch assembly; rat catheter and Spider biofilm repressed	-0.522832	0.0406687
orf19.5673	OPT7	Putative oligopeptide transporter; possibly transports GSH or related compounds; Hog1-induced; expression of OPT6, -7, or -8 does not suppress defect of mutant lacking OPT1-3; Hap43-repressed; F-12/CO2 early biofilm induced	1.04752	0.0412193
orf19.1177	orf19.1177	Ortholog of S. cerevisiae Rtt106; histone chaperone that regulates chromatin structure in transcribed and silenced chromosomal regions; affects transcriptional elongation; Hap43-repressed; Spider biofilm repressed	-0.625074	0.0412193
orf19.1509	ROD1	Protein similar to S. cerevisiae Rod1;a membrane protein with a role in drug tolerance; repressed by Rgt1; mutant is viable	-0.534524	0.0417073
orf19.900	NSP1	Essential component of the nuclear pore complex; sumoylation target; stationary phase enriched protein; rat catheter biofilm repressed	-0.554813	0.0418835
orf19.951	orf19.951	Protein of unknown function; transcript repressed upon yeast-hyphal switch; fluconazole-induced; Hap43-repressed; flow model biofilm induced	0.812521	0.0419069
orf19.1873	orf19.1873	Protein of unknown function; Hap43-repressed gene; repressed by nitric oxide	-0.578589	0.0419694
orf19.6109	TUP1	Transcriptional corepressor; represses filamentous growth; regulates switching; role in germ tube induction, farnesol response; in repression pathways with Nrg1, Rfg1; farnesol upregulated in biofilm; rat catheter, Spider biofilm repressed	-0.651612	0.0421425
orf19.7244	orf19.7244	Putative fumarylacetoacetate hydrolase; induced by nitric oxide independent of Yhb1; regulated by Sef1, Sfu1, Hap43; flow model biofilm induced	0.77976	0.0421603
orf19.1122	orf19.1122	Protein of unknown function; induced by alpha pheromone in SpiderM medium; Spider biofilm induced	-1.25741	0.0426986
orf19.4610	orf19.4610	Predicted metallocarboxypeptidase; role in proteolysis; rat catheter biofilm repressed	-0.569018	0.0426986
orf19.3888	PGI1	Glucose-6-phosphate isomerase; enzyme of glycolysis; antigenic; Efg1-regulated; induced upon adherence to polystyrene; repressed by phagocytosis, human neutrophils; flow model biofilm induced; rat catheter and Spider biofilm repressed	-0.767124	0.0427211
orf19.417	MTM1	Ortholog(s) have metallochaperone activity, role in manganese ion transport and mitochondrion localization	0.692247	0.0427211
orf19.5291	orf19.5291	Ortholog(s) have role in phospholipid biosynthetic process and endoplasmic reticulum localization	0.644249	0.0431195
orf19.7660	VPS52	Protein required for hyphal growth; has similarity to S. cerevisiae Vps52p	-0.777948	0.0432332
orf19.7084	DFI1	Cell-surface associated glycoprotein; promotes activation of Cek1 in a matrix-dependent manner; N-glycosylated; Spider biofilm induced	0.628145	0.0435932
orf19.2803	HEM13	Coproporphyrinogen III oxidase; antigenic; on yeast cell surface, not hyphae; iron-regulated expression; Hap43, macrophage-repressed; farnesol-induced; possibly essential; flow model biofilm induced; rat catheter, Spider biofilm repressed	-0.581017	0.0436958
orf19.1420	orf19.1420	Ortholog(s) have cytosol, nucleus localization	-0.826761	0.0438897
orf19.5105	MED15	RNA polymerase II mediator complex subunit; possibly an essential gene, disruptants not obtained by UAU1 method	-0.546569	0.0445407
orf19.7459	orf19.7459	Putative mitochondrial protein with a predicted role in respiratory growth; fluconazole-induced; ketoconazole-repressed; mutants display a strong defect in flow model biofilm formation; Spider biofilm induced	0.578307	0.0445407
orf19.5320	NCE4	Putative RecQ-mediated genome instability protein; Hap43-repressed gene; periodic mRNA expression, peak at cell-cycle G2/M phase; flow model biofilm induced	-0.991251	0.0451689
orf19.3102	CTA6	Protein that activates transcription in 1-hybrid assay in S. cerevisiae	-0.543599	0.0454838
orf19.891	orf19.891	Putative AMP deaminase; possibly an essential gene, disruptants not obtained by UAU1 method	-0.614946	0.0466164
orf19.3335	orf19.3335	Plasma membrane protein of unknown function; colony morphology-related gene regulation by Ssn6; repressed by nitric oxide	-0.670933	0.0467222
orf19.2437	ARC35	Putative ARP2/3 complex subunit; shows colony morphology-related gene regulation by Ssn6p; mutation confers hypersensitivity to cytochalasin D	0.783607	0.0467222
orf19.738	MYO5	Class I myosin; nonessential; role in cortical actin patch polarity and polar budding; required for hyphal growth, white-opaque switch; regulatory phosphorylation on S366; downregulated on adherence to polystyrene	0.609958	0.0467222
orf19.1943	orf19.1943	Ortholog of C. parapsilosis CDC317 : CPAR2_302610, C. dubliniensis CD36 : Cd36_51070, Candida orthopsilosis Co 90-125 : CORT_0E04770 and Spathaspora passalidarum NRRL Y-27907 : SPAPADRAFT_50634	0.863596	0.0467865
orf19.4970	orf19.4970	Protein of unknown function; Spider biofilm induced	-0.614865	0.0471915
orf19.3815	orf19.3815	Has domain(s) with predicted ubiquitin thiolesterase activity and role in ubiquitin-dependent protein catabolic process	0.989986	0.0472402
orf19.5799	orf19.5799	Ortholog(s) have cytoplasm localization	0.594851	0.0472434
orf19.6672	MDJ1	Putative member of the HSP40 (DnaJ) family of chaperones; rat catheter and Spider biofilm induced	0.626814	0.0472434
orf19.7016	PHM5	Ortholog(s) have endopolyphosphatase activity, exopolyphosphatase activity, role in polyphosphate catabolic process and fungal-type vacuole membrane, nucleus localization	-0.755483	0.0472434
orf19.6217	PGA63	Component COPII vesicle coat; required for vesicle formation in ER to Golgi transport; predicted GPI-anchor; flow model and Spider biofilm repressed	-0.831668	0.0472434
orf19.7293	MPS1	Monopolar spindle protein, a putative kinase; essential for growth; periodic mRNA expression, peak at cell-cycle S/G2 phase	-0.933893	0.0472434
orf19.4436	GPX3	Putative glutathione peroxidase involved in Cap1p-dependent oxidative stress response, required for Cap1p oxidation in response to H2O2; planktonic growth-induced	0.974388	0.0472434
orf19.3881	orf19.3881	Ortholog of C. dubliniensis CD36 : Cd36_31790, C. parapsilosis CDC317 : CPAR2_204900, Candida tenuis NRRL Y-1498 : CANTEDRAFT_136864 and Debaryomyces hansenii CBS767 : DEHA2F13200g	0.599007	0.048038
orf19.4595	orf19.4595	Ortholog of C. dubliniensis CD36 : Cd36_41860, C. parapsilosis CDC317 : CPAR2_400440, Candida tenuis NRRL Y-1498 : CANTEDRAFT_103033 and Debaryomyces hansenii CBS767 : DEHA2B03234g	0.622475	0.0484833
orf19.5428	orf19.5428	Putative Golgi membrane protein with a predicted role in manganese homeostasis; Hap43p-repressed gene; clade-associated gene expression	-1.04014	0.0485407
orf19.6271	orf19.6271	Ortholog(s) have role in mRNA splicing, via spliceosome and nucleus, transcriptionally active chromatin localization	-0.55023	0.0487828
orf19.3483	orf19.3483	Putative phosphatidyl glycerol phospholipase C; Plc1-regulated; flow model biofilm induced; Spider biofilm induced	0.555801	0.048962
orf19.1770	CYC1	Cytochrome c; complements defects of S. cerevisiae cyc1 cyc7 double mutant; induced in high iron; alkaline repressed; repressed by nitric oxide; Hap43-dependent repression in low iron; regulated by Sef1, Sfu1	-0.772008	0.0490125
orf19.5693	orf19.5693	Subunit of the GPI (glycosylphosphatidylinositol):protein transamidase complex; removes the GPI-anchor signal and attaches GPI to proteins in the ER; Spider biofilm repressed	-0.622237	0.0490125
orf19.795	VPS36	ESCRT II protein sorting complex subunit; involved in Rim8 processing and proteolytic activation of Rim101, which regulates pH response; role in uptake of Histatin-5 into vacuole	0.624553	0.0497708
orf19.4147	GLR1	Glutathione reductase; upregulated by human neutrophils; oxidative stress-induced regulation via Cap1p; overexpression correlates with multidrug resistance in a cap1 mutant, farnesol induced; stationary phase enriched protein	-0.552589	0.0500847
orf19.5257	LCB4	Putative sphingosine kinase; Tac1p-regulated expression; rat catheter biofilm induced	0.607215	0.0500879
orf19.5871	SNF5	SWI/SNF chromatin remodeling complex subunit involved in transcriptional regulation; mutants have defects in silicone adherence, biofilm formation, hyphal morphogenesis, cell wall defects; increased cell aggregation during yeast form growth	-0.691889	0.0501102
orf19.2641	ARP1	Putative centractin; induced upon adherence to polystyrene	-0.706085	0.0506397
orf19.1683	PPH21	Putative protein phosphatase of the Type 2A-related family (serine/threonine-specific), similar to S. cerevisiae Pph21p; caspofungin repressed; possibly an essential gene, disruptants not obtained by UAU1 method	-0.611237	0.0509044
orf19.2685	PGA54	GPI-anchored protein; Hog1-repressed; induced in cyr1 or efg1 mutant or in hyphae; colony morphology-related gene regulation by Ssn6; induced in RHE model; mRNA binds She3; regulated in Spider biofilms by Tec1, Egf1, Ntd80, Rob1, Brg1	-0.670792	0.0509363
orf19.974	ROT2	Alpha-glucosidase II, catalytic subunit, required for N-linked protein glycosylation and normal cell wall synthesis; alkaline downregulated	-0.568481	0.050949
orf19.316	SEC13	Putative protein transport factor; antigenic during murine systemic infection; macrophage-downregulated protein; protein level decreases in stationary phase cultures; Spider biofilm repressed	-0.530552	0.0510704
orf19.4927	BNI1	Formin; role in cytoskeletal organization, cell polarity; role in systemic virulence in mouse; cell-cycle regulated localization to site of polarized growth, bud neck; localizes to Spitzenkorper of hyphae, minor localization at septum	-0.516823	0.0511123
orf19.3003	orf19.3003	Putative lipid-binding protein with a predicted role in calcium-dependent phospholipid-binding	-0.587137	0.0513138
orf19.4606	ERG8	Putative phosphomevalonate kinase; enzyme of the mevalonate pathway of isoprenoid biosynthesis; transcript regulated by Nrg1; possible drug target; not conserved in H. sapiens	-0.617437	0.0516228
orf19.6414	orf19.6414	Ortholog of C. dubliniensis CD36 : Cd36_34040, C. parapsilosis CDC317 : CPAR2_205850, Candida tenuis NRRL Y-1498 : CANTEDRAFT_132607 and Debaryomyces hansenii CBS767 : DEHA2A11638g	-0.615081	0.0530821
orf19.3197	PAP1	Poly(A) polymerase, likely involved in mRNA polyadenylation; PAP is inhibited by parnafungin antifungals; non-sex gene located within the MTLa mating-type-like locus	-0.538603	0.0530821
orf19.7598	orf19.7598	Ortholog(s) have histone acetyltransferase activity, role in histone acetylation and Ada2/Gcn5/Ada3 transcription activator complex localization	0.609813	0.0534597
orf19.1843	ALG6	Putative glucosyltransferase involved in cell wall mannan biosynthesis; transcription is elevated in chk1, nik1, and sln1 homozygous null mutants; repressed by nitric oxide; possibly essential gene, disruptants not obtained by UAU1 method	-0.773773	0.0536925
orf19.3643	orf19.3643	Protein of unknown function; Hap43-repressed gene	1.66057	0.0536925
orf19.1541	orf19.1541	Protein with a globin-like domain; repressed by alpha pheromone in SpiderM medium; Spider biofilm induced	-1.00683	0.0536944
orf19.6079	orf19.6079	Predicted ORF in retrotransposon Tca8 with similarity to the Gag region encoding nucleocapsid-like protein; repressed by ciclopirox olamine; filament induced; regulated by Rfg1, Tup1; overlaps orf19.6078.1	-0.593925	0.0537316
orf19.4151	SPO1	Protein similar to phospholipase B; fungal-specific (no human or murine homolog)	0.99604	0.053972
orf19.6017	orf19.6017	Protein of unknown function; Spider biofilm induced	-0.849669	0.0542213
orf19.844	STE11	Protein similar to S. cerevisiae Ste11p; mutants are sensitive to growth on H2O2 medium	-0.515381	0.0542213
orf19.1155	DPP2	Protein similar to S. cerevisiae pyrophosphate phosphatase Lpp1p; possible role in farnesol biosynthesis	-0.713461	0.0543624
orf19.4435	orf19.4435	Ortholog(s) have structural constituent of cytoskeleton activity, role in microtubule nucleation and spindle pole body localization	0.6428	0.0547096
orf19.4031	orf19.4031	Ortholog(s) have cytoplasm localization	0.797676	0.0547096
orf19.1611	orf19.1611	Protein of unknown function; Spider biofilm induced	-0.757366	0.0547096
orf19.3116	EXM2	Putative U1 snRNP complex compotent; decreased transcription is observed upon fluphenazine treatment	0.705763	0.055042
orf19.7586	CHT3	Major chitinase; secreted; functional homolog of S. cerevisiae Cts1p; 4 N-glycosylation motifs; possible O-mannosylation; putative signal peptide; hyphal-repressed; farnesol upregulated in biofilm; regulated by Efg1p, Cyr1p, Ras1p	0.762051	0.0553286
orf19.5094	BUL1	Protein similar but not orthologous to S. cerevisiae Bul1; a protein involved in selection of substrates for ubiquitination; mutants are viable; macrophage/pseudohyphal-induced; rat catheter biofilm induced	0.860511	0.0558946
orf19.6184	orf19.6184	Protein of unknown function; Spider biofilm repressed	-0.942479	0.0562157
orf19.7569	SIK1	Putative U3 snoRNP protein; Hap43p-induced gene; physically interacts with TAP-tagged Nop1p	0.728618	0.0569069
orf19.5337	UBC15	Putative E2 ubiquitin-conjugating enzyme	0.644475	0.0571949
orf19.5689	orf19.5689	Epsilon-COP subunit of the coatomer; regulates retrograde Golgi-to-ER protein traffic; Spider biofilm repressed	-0.533434	0.0572233
orf19.4703	orf19.4703	Protein with similarity to mutator-like element (MULE) transposase	-0.559595	0.0572262
orf19.4867	SWE1	Putative protein kinase with a role in control of growth and morphogenesis, required for full virulence; mutant cells are small, rounded, and sometimes binucleate; not required for filamentous growth; mutant is hypersensitive to caspofungin	0.872512	0.0575674
orf19.1254	SEC23	Putative GTPase-activating protein; regulated upon yeast-hypha switch; Spider biofilm repressed	-0.578781	0.0576165
orf19.2467	PRN1	Protein with similarity to pirins; induced by benomyl and in response to alpha pheromone in SpiderM medium; transcript induced by Mnl1 in weak acid stress; rat catheter and Spider biofilm induced	-0.802854	0.0576165
orf19.5591	ADO1	Adenosine kinase; heterozygous null mutant is resistant to cordycepin in C. albicans fitness test; ketoconazole-induced; protein level decrease in stationary phase cultures; sumoylation target; Spider biofilm repressed	0.654255	0.0576165
orf19.2399	orf19.2399	Putative transcription factor with zinc finger DNA-binding motif; similar to bacterial DnaJ; induced in low iron	0.742113	0.0577016
orf19.4952	orf19.4952	Protein of unknown function; flow model biofilm induced; Spider biofilm induced	0.7577	0.0577016
orf19.651	LYP1	Putative permease; amphotericin B induced; flucytosine repressed; possibly an essential gene, disruptants not obtained by UAU1 method	0.646578	0.0577911
orf19.212	VPS28	ESCRT I protein sorting complex subunit; involved in Rim8 processing and proteolytic activation of Rim101, which regulates pH response; role in echinocandin, azole sensitivity	0.586115	0.0578642
orf19.3207	CCN1	G1 cyclin; required for hyphal growth maintenance (not initiation); cell-cycle regulated transcription (G1/S); Cdc28p-Ccn1p initiates Cdc11p S394 phosphorylation on hyphal induction; expression in S. cerevisiae inhibits pheromone response	-0.787694	0.0580318
orf19.5576	orf19.5576	Putative pantothenate kinase; ortholog of S. cerevisiae Cab1; transposon mutation affects filamentous growth; repressed in core stress response	0.943116	0.0583285
orf19.4528	orf19.4528	Ortholog(s) have role in vacuolar protein processing and endoplasmic reticulum localization	0.594842	0.0589431
orf19.2286	orf19.2286	Putative deoxyhypusine hydroxylase; ketoconazole-induced; protein level decreases in stationary phase cultures; required for biofilm formation; Spider biofilm repressed	0.531034	0.0594829
orf19.4905	orf19.4905	Putative MFS transporter; Hap43p-induced gene; also regulated by regulated by Sef1p and Sfu1p; repressed in a ssr1 null mutant	0.694274	0.0596324
orf19.5194.1	orf19.5194.1	Putative protein of unknown function; clade-associated gene expression	-0.505971	0.0598495
orf19.4391	orf19.4391	Ortholog of C. dubliniensis CD36 : Cd36_28730, Candida tropicalis MYA-3404 : CTRG_00749 and Candida albicans WO-1 : CAWG_01683	1.1121	0.0598495
orf19.6327	HET1	Putative sphingolipid transfer protein; involved in localization of glucosylceramide which is important for virulence; Spider biofilm repressed	-0.598454	0.0600674
orf19.2743	orf19.2743	Ortholog(s) have RNA polymerase II core promoter proximal region sequence-specific DNA binding transcription factor activity involved in negative regulation of transcription, more	0.671736	0.0603789
orf19.4011	orf19.4011	Similar to S. pombe mug180, a predicted esterase/lipase; highly induced during chlamydospore formation in both C. albicans and C. dubliniensis; flow model biofilm induced	1.02331	0.0607627
orf19.1276	orf19.1276	Protein with a selenoprotein domain and a thioredoxin-like fold domain; similar to S. cerevisiae Vhs3p, which is a putative phosphopantothenoylcysteine decarboxylase	1.03433	0.0615348
orf19.1448	APT1	Adenine phosphoribosyltransferase; flucytosine induced; repressed by nitric oxide; protein level decreased in stationary phase yeast cultures	0.546701	0.0616116
orf19.847	YIM1	Protein similar to protease of mitochondrial inner membrane; increased transcription is observed upon benomyl treatment; macrophage-downregulated gene	0.565814	0.062398
orf19.6729	TIP120	Protein similar to human CAND1 (Cullin-Associated Nedd8-Dissociated) protein involved in regulation of SCF complexes; binds unnedddylated cullin Cdc53; mutants are viable	-0.597317	0.062398
orf19.4395	orf19.4395	Putative actin cytoskeleton component; protein present in exponential and stationary growth phase yeast cultures	-0.55021	0.0629061
orf19.7585	INO1	Inositol-1-phosphate synthase; antigenic in human; repressed by farnesol in biofilm or by caspofungin; upstream inositol/choline regulatory element; glycosylation predicted; rat catheter, flow model induced; Spider biofilm repressed	1.31878	0.063234
orf19.1949	VPS1	Dynamin-family GTPase-related protein; induced upon adherence to polystyrene; regulated by Gcn2p and Gcn4p	0.623245	0.063454
orf19.7279	NIT2	Putative carbon-nitrogen hydrolase; rat catheter biofilm repressed	-0.725999	0.063454
orf19.813	orf19.813	Protein of unknown function; mutants are viable; Hap43-induced gene; oxidative stress-induced via Cap1; rat catheter and Spider biofilm induced	0.636397	0.0639794
orf19.698	orf19.698	Integral ER membrane protein; predicted role in maintenance of ER zinc homeostasis; Spider biofilm induced	0.737775	0.0639794
orf19.5615	AYR2	Putative NADPH-dependent 1-acyl dihydroxyacetone phosphate reductase; shows colony morphology-related gene regulation by Ssn6p	-0.567983	0.0645607
orf19.3730	orf19.3730	Protein similar to S. cerevisiae Kre27p, which has a role in resistance to killer toxin; predicted Kex2p substrate	0.728252	0.0646491
orf19.2342	SFT2	Putative membrane protein; transcript regulated by Mig1; Spider biofilm induced	0.562372	0.066402
orf19.3220	orf19.3220	Putative rRNA processing protein; Spider biofilm induced	0.479728	0.0665451
orf19.3668	HGT2	Putative MFS glucose transporter; 20 member C. albicans glucose transporter family; 12 probable membrane-spanning segments; expressed in rich medium with 2% glucose; rat catheter and Spider biofilm induced	1.68475	0.0665944
orf19.1196	PKH3	Ortholog(s) have protein kinase activity and role in MAPK cascade involved in cell wall biogenesis, protein phosphorylation	-0.58594	0.0668387
orf19.828	orf19.828	Putative ribosomal protein, large subunit, mitochondrial precursor; repressed by prostaglandins; Spider biofilm repressed	-0.816509	0.0669764
orf19.2533.1	orf19.2533.1	Protein with a predicted role in protein translocation from the endoplasmic reticulum	-0.50879	0.0669777
orf19.5814.1	orf19.5814.1	Predicted protein of unknown function, conserved among several Candida species	0.941024	0.0669886
orf19.4308	HSL1	Probable protein kinase involved in determination of morphology during the cell cycle of both yeast-form and hyphal cells via regulation of Swe1p and Cdc28p; required for full virulence and kidney colonization in mouse systemic infection	-0.62795	0.0669886
orf19.1203.1	orf19.1203.1	Predicted dolichol-phosphate mannosyltransferase subunit; flow model and Spider biofilm repressed	-0.576104	0.0669886
orf19.7453	orf19.7453	Ortholog of Candida albicans WO-1 : CAWG_02974	-1.22536	0.0673816
orf19.894	orf19.894	Ortholog(s) have guanyl-nucleotide exchange factor activity, role in retrograde transport, endosome to Golgi and Golgi membrane, Ric1p-Rgp1p complex, guanyl-nucleotide exchange factor complex localization	-0.539634	0.0678586
orf19.7322	orf19.7322	Protein of unknown function; S. cerevisae ortholog Ypl225w interacts with ribosomes; rat catheter biofilm induced	0.54687	0.0679754
orf19.5210.1	orf19.5210.1	Protein conserved in C. dublinensis	-0.668667	0.0679754
orf19.5495	orf19.5495	Putative RNA-binding protein; induced by alpha pheromone in SpiderM medium	-0.773334	0.0683117
orf19.2898	orf19.2898	Ortholog(s) have borate efflux transmembrane transporter activity, role in borate transport, protein targeting to vacuole and fungal-type vacuole, plasma membrane localization	0.865966	0.0683117
orf19.2496	ATO2	Putative fungal-specific transmembrane protein; fluconazole repressed, Hap43-repressed; flow model biofilm induced; Spider biofilm induced	-0.991135	0.0685371
orf19.2703	orf19.2703	Specificity factor required for ubiquitination and sorting of specific cargo proteins at the multivesicular body; ortholog of S. cerevisiae Ear1; transcript regulated by iron; Ssr1-represssed; Spider biofilm induced	0.51367	0.0686771
orf19.4063	GPT1	GABA/polyamine transporter; 9 to 11 membrane spanning segments; complements GABA uptake defect of an S. cerevisiae uga4 put4 gap1 triple mutant; complements growth of an S. cerevisiae spe1 mutant under polyamine limitation	-1.23868	0.068823
orf19.6968	orf19.6968	Protein of unknown function; Hog1-repressed; Spider biofilm induced	-0.608432	0.0688571
orf19.3301	orf19.3301	Putative ubiquitin ligase complex component; induced by heavy metal (cadmium) stress; Hog1-induced; transcript induced by Mnl1p under weak acid stress; flow model biofilm induced; Spider biofilm induced	0.575029	0.0690206
orf19.7409	ERV25	Component of COPII-coated vesicles; transcript induced upon filamentous growth; rat catheter biofilm repressed	-0.538673	0.0694518
orf19.1623	CAP1	AP-1 bZIP transcription factor; apoptotic, oxidative stress response/resistance, multidrug resistance; nuclear in oxidative stress; complements S. cerevisiae yap1 mutant; oralpharyngeal candidasis-, human neutrophil, Spider biofilm induced	0.545493	0.0696794
orf19.5241	SNT1	Ortholog of S. cerevisiae Snt1; an NAD-independent histone deacetylase; heterozygous transposon mutation affects filamentous growth; null mutants are viable	-0.513577	0.0698268
orf19.5660	orf19.5660	Ortholog(s) have ubiquitin-protein ligase activity, role in protein import into peroxisome matrix, protein ubiquitination and endoplasmic reticulum, peroxisomal membrane localization	0.615271	0.0699639
orf19.6634	VMA2	Vacuolar H(+)-ATPase; protein present in exponential and stationary growth phase yeast cultures; plasma membrane localized; amphotericin B repressed, caspofungin repressed	-0.546246	0.0700737
orf19.942	KRE62	Putative subunit of glucan synthase; macrophage-induced gene; Bcr1-regulated in a/a RPMI biofilms	1.7648	0.0700737
orf19.2888	orf19.2888	Ortholog(s) have role in early endosome to Golgi transport, protein complex assembly and Golgi apparatus, TRAPP complex, clathrin-coated vesicle localization	0.750618	0.0710759
orf19.4518	orf19.4518	Protein kinase of unknown function; mutants are viable	-0.532532	0.0711527
orf19.7568	orf19.7568	Ortholog of S. cerevisiae : SPS4, C. glabrata CBS138 : CAGL0I09834g, C. dubliniensis CD36 : Cd36_35035, C. parapsilosis CDC317 : CPAR2_200810 and Candida tenuis NRRL Y-1498 : CANTEDRAFT_112327	0.968175	0.0711527
orf19.6859	orf19.6859	Ortholog of C. dubliniensis CD36 : Cd36_44860, Candida tropicalis MYA-3404 : CTRG_04054 and Candida albicans WO-1 : CAWG_03295	1.91057	0.0712346
orf19.4698	PTC8	Predicted type 2C protein phosphatase, ser/thr-specific; required for hyphal growth; transcript induced by stress; flow model biofilm induced; Spider biofilm induced	0.577552	0.0714428
orf19.7610	PTP3	Putative protein tyrosine phosphatase; hypha induced; alkaline induced; regulated by Efg1, Ras1, cAMP pathways; mutants are viable; Spider biofilm induced; rat catheter biofilm repressed; flow model biofilm repressed	-0.719442	0.0716958
orf19.2752	ADR1	C2H2 transcription factor; ortholog of S. cerevisiae Adr1 but mutant phenotype suggests a different set of target genes; transposon mutation affects filamentous growth; Spider biofilm induced	0.939513	0.0719404
orf19.278	orf19.278	Protein of unknown function; required for adhesion to abiotic substrate; Spider biofilm induced	0.768261	0.0719828
orf19.7385	orf19.7385	CCCH zinc finger protein; Spider biofilm induced	-0.815079	0.0720678
orf19.7491	RTT109	Histone acetyltransferase, mutants are sensitive to DNA damage, show decreased virulence in mice, decreased white-to-opaque switching and increased susceptibility to killing by macrophages	-0.728555	0.0730741
orf19.3438	orf19.3438	Ortholog(s) have chaperone binding activity, role in ER-associated protein catabolic process, protein folding in endoplasmic reticulum, response to unfolded protein and endoplasmic reticulum lumen localization	-0.528741	0.0732517
orf19.2178	MRS4	Mitochondrial carrier family member, involved in iron homeostasis; putative membrane transporter localized to the mitochondrial membrane; transcription under control of Atf2p; regulated by Sef1p, Sfu1p, and Hap43p	0.491283	0.0732788
orf19.7027	orf19.7027	Protein of unknown function; Spider biofilm induced	-0.599524	0.0735286
orf19.7186	CLB4	B-type mitotic cyclin; nonessential; negative regulator of pseudohyphal growth; dispensible for mitotic exit, cytokinesis; Fkh2-represed; flow model biofilm repressed; farnesol-upregulated in biofilm; reduced total RNA in clb4 mutant	-0.56228	0.0735286
orf19.3899	SDC1	Putative COMPASS/SET1C histone methyltransferase complex subunit	-0.669461	0.0739538
orf19.3711	orf19.3711	Protein with monooxygenase domains; flow model biofilm induced	1.07232	0.0740299
orf19.3089	orf19.3089	Predicted mitochondrial intermembrane space protein; predicted role in phospholipid metabolism; rat catheter and Spider biofilm induced	0.572618	0.0744108
orf19.270	orf19.270	Ortholog of C. parapsilosis CDC317 : CPAR2_102150, C. dubliniensis CD36 : Cd36_82780, Pichia stipitis Pignal : psti_CGOB_00155 and Candida orthopsilosis Co 90-125 : CORT_0B03450	0.677641	0.0744475
orf19.4549	FGR38	Protein lacking an ortholog in S. cerevisiae; member of a family of related proteins; transposon mutation affects filamentous growth; macrophage-induced gene; Hap43p-repressed gene	-0.550714	0.075036
orf19.3799	orf19.3799	Ortholog(s) have role in endoplasmic reticulum tubular network maintenance, nuclear pore complex assembly and Golgi apparatus, cortical endoplasmic reticulum, integral to endoplasmic reticulum membrane, mitochondrion localization	-0.539948	0.0752941
orf19.3159	UTP20	Putative snoRNA-binding protein; S. cerevisiae Utp20 ortholog; likely essential for growth; repressed in core stress response; mutation confers resistance to 5-fluorocytosine (5-FC) and parnafungin	0.622582	0.0752941
orf19.5550	MRT4	Putative mRNA turnover protein; Hap43-induced; mutation confers hypersensitivity to tubercidin (7-deazaadenosine); rat catheter biofilm induced	0.57713	0.0756334
orf19.7106	VPS70	Ortholog(s) have role in protein targeting to vacuole and endoplasmic reticulum localization	-0.613166	0.0756334
orf19.2177	orf19.2177	Sef1p-, Sfu1p-, and Hap43p-regulated gene; overlaps IFM3/orf19.2176	0.730133	0.0761223
orf19.5595	SHE3	mRNA-binding protein that localizes specific mRNAs to daughter yeast cells and to hyphal tips; required for normal filamentation and host epithelial cell damage; ortholog of S. cerevisiae She3 but target mRNAs differs	-0.528734	0.0761223
orf19.4347	orf19.4347	Putative serine/threonine protein kinase; Hog1p-induced	0.885058	0.0767989
orf19.2707.1	QCR9	Putative ubiquinol cytochrome c reductase; shows colony morphology-related gene regulation by Ssn6p	-0.610989	0.0767989
orf19.5267	orf19.5267	Putative cell wall adhesin-like protein; repressed in core caspofungin response and by alpha pheromone in SpiderM medium; transcript reduced in ace2 mutant; flow model, rat catheter and Spider biofilm repressed	1.01037	0.0767989
orf19.6805	orf19.6805	Protein of unknown function; Spider biofilm induced	0.662069	0.0767989
orf19.3291	HMT1	Major type I protein arginine methyltransferases (PRMT); involved in asymmetric dimethylation of arginine residues; involved in nuclear export of Npl3; Spider biofilm repressed	0.541912	0.0767989
orf19.6995	ATO6	Putative fungal-specific transmembrane protein	1.34774	0.0767989
orf19.4872	orf19.4872	Protein of unknown function; induced by Mnl1 under weak acid stress; Hap43-induced; mutant is viable	1.12434	0.0767989
orf19.5640	PEX5	Pex5p family protein; required for PTS1-mediated peroxisomal protein import, fatty acid beta-oxidation; similar to S. cerevisiae Pas10p peroxisomal targeting receptor; macrophage/pseudohyphal-repressed; Hap43p-repressed	0.761721	0.0767989
orf19.173	orf19.173	C2H2 transcription factor; induced by Mnl1 under weak acid stress	0.80153	0.0767989
orf19.663	GIN4	Autophosphorylated kinase; role in pseudohyphal-hyphal switch and cytokinesis; phosphorylates Cdc11p on S395; necessary for septin ring within germ tube but not for septin band at mother cell junction; physically associates with septins	-0.533552	0.0771266
orf19.2337	ALP1	Cystine transporter; present in pathogenic yeasts (no human or murine homolog); Spider biofilm induced	0.684885	0.0772813
orf19.5114.1	orf19.5114.1	Ortholog of C. dubliniensis CD36 : Cd36_02630, C. parapsilosis CDC317 : CPAR2_206910, Candida tenuis NRRL Y-1498 : cten_CGOB_00051 and Pichia stipitis Pignal : psti_CGOB_00173	-0.810192	0.0775339
orf19.4088	GLO2	Ortholog(s) have hydroxyacylglutathione hydrolase activity, role in cellular carbohydrate metabolic process, methylglyoxal catabolic process to D-lactate and cytosol, nucleus localization	-0.490038	0.0775572
orf19.4325	orf19.4325	Ortholog of C. dubliniensis CD36 : Cd36_52760, C. parapsilosis CDC317 : CPAR2_303150, Candida tenuis NRRL Y-1498 : CANTEDRAFT_133407 and Debaryomyces hansenii CBS767 : DEHA2G08030g	-0.620701	0.0775572
orf19.539	LAP3	Putative aminopeptidase; positively regulated by Sfu1; clade-associated gene expression; virulence-group-correlated expression; induced by alpha pheromone in SpiderM medium; Hap43-induced; Spider and flow model biofilm induced	-0.824021	0.0783316
orf19.415	orf19.415	Putative protein of unknown function; Hap43p-repressed gene	-0.635767	0.0783585
orf19.7108	orf19.7108	D-ribulose-5-phosphate 3-epimerase; stationary phase enriched protein	-0.507888	0.0783585
orf19.199	orf19.199	Protein of unknown function; hyphal-induced expression; upregulated in a cyr1 null mutant	0.572314	0.0783719
orf19.5779	RNR1	Ribonucleotide reductase large subunit; induced in low iron; transposon mutation affects filamentous growth; farnesol upregulated in biofilm; regulated by cell cycle, tyrosol, cell density; regulated by Sef1, Sfu1, and Hap43	0.541905	0.0783719
orf19.3109	orf19.3109	Ortholog of C. dubliniensis CD36 : Cd36_46470, C. parapsilosis CDC317 : CPAR2_500900, Debaryomyces hansenii CBS767 : DEHA2B15730g and Candida tropicalis MYA-3404 : CTRG_03755	1.27091	0.0784701
orf19.6555	orf19.6555	Ortholog(s) have zinc ion binding activity, role in protein import into mitochondrial intermembrane space and cytosol, mitochondrial intermembrane space, nucleus localization	0.941156	0.078708
orf19.5719	orf19.5719	Predicted ORF from Assembly 19; removed from Assembly 20; subsequently reinstated in Assembly 21 and merged with orf19.1020 based on comparative genome analysis	0.58098	0.0788881
orf19.1067	GPM2	Putative phosphoglycerate mutase; repressed in hyphae; macrophage/pseudohyphal-repressed; induced by high levels of peroxide stress, farnesol; flow model biofilm induced; rat catheter and Spider biofilm repressed	0.664597	0.0792345
orf19.720	GST3	Glutathione S-transferase; expression regulated upon white-opaque switch; induced by human neutrophils; peroxide-induced; induced by alpha pheromone in SpiderM medium; Spider biofilm induced	0.773013	0.079903
orf19.7058	orf19.7058	Ortholog(s) have role in cellular response to cadmium ion, detoxification of cadmium ion and cytoplasm, nucleus localization	-0.59342	0.0806616
orf19.5422	orf19.5422	Ortholog of C. dubliniensis CD36 : Cd36_80400, Candida tropicalis MYA-3404 : CTRG_06188 and Candida albicans WO-1 : CAWG_02379	-1.01444	0.0811714
orf19.3123.2	orf19.3123.2	Ortholog(s) have cytidine deaminase activity, role in cytidine catabolic process, deoxycytidine catabolic process, pyrimidine-containing compound salvage and cytosol, nucleus localization	-0.729726	0.082206
orf19.213	orf19.213	Ortholog(s) have role in ubiquitin-dependent protein catabolic process and nucleus, proteasome regulatory particle, lid subcomplex, proteasome storage granule localization	0.526408	0.0827604
orf19.242	SAP8	Secreted aspartyl protease; regulated by growth phase, temperature, white-opaque switch; highly expressed in opaque cells and upon deep epidermal invasion; greater expression in vaginal than oral infection; prominent role in biofilms	0.672561	0.0827604
orf19.4127	orf19.4127	Ortholog(s) have actin filament binding activity, role in actin cortical patch localization, actin filament bundle assembly, endocytosis and actin cortical patch localization	0.789887	0.0828678
orf19.6197	DHH1	Putative RNA helicase	-0.962012	0.0828678
orf19.5757	orf19.5757	Ortholog(s) have cytoplasm, nucleus localization	0.513321	0.0829122
orf19.3228	orf19.3228	Putative endosomal transmembrane protein; Hap43p-induced; mutation confers hypersensitivity to amphotericin B	0.610347	0.0829122
orf19.4883	orf19.4883	Protein of unknown function; S. cerevisiae ortholog Cos111 confers resistance to the antifungal drug ciclopirox olamine; constitutive expression independent of MTL or white-opaque status; Spider biofilm induced	1.14395	0.0838888
orf19.3802	PMT6	Protein mannosyltransferase; required for virulence in mice, adhesion to endothelium; role in hyphal growth signaling, hygromycin B sensitivity; no major role in cellular PMT activity; Hap4-repressed; Bcr1-repressed in RPMI a/a biofilms	-0.61158	0.0838912
orf19.4366	orf19.4366	Ortholog of C. dubliniensis CD36 : Cd36_28870, Candida tropicalis MYA-3404 : CTRG_00731 and Candida albicans WO-1 : CAWG_01703	1.79768	0.0840382
orf19.1893	orf19.1893	Protein of unknown function; Spider biofilm repressed	-0.523634	0.0840382
orf19.1438	orf19.1438	Protein with homology to NADH dehydrogenase; regulated by Sef1p-, Sfu1p-, and Hap43p	1.22191	0.0840382
orf19.6316.4	orf19.6316.4	Protein of unknown function; Hap43-induced; rat catheter and Spider biofilm induced	0.708407	0.0840631
orf19.3926	RNY11	Ortholog(s) have endoribonuclease activity, role in RNA catabolic process, apoptotic process, cell morphogenesis and cytosol, extracellular region, vacuole localization	1.24088	0.0840631
orf19.6881	YTH1	Putative mRNA cleavage and polyadenylation specificity factor; transcription is regulated upon yeast-hyphal switch; decreased expression in hyphae compared to yeast-form cells; fluconazole or flucytosine induced	0.858386	0.0844465
orf19.1080	orf19.1080	Ortholog of C. dubliniensis CD36 : Cd36_64900, C. parapsilosis CDC317 : CPAR2_600390, Pichia stipitis Pignal : PICST_30726 and Candida guilliermondii ATCC 6260 : PGUG_04023	-0.897569	0.0848622
orf19.2934	orf19.2934	Similar to S. cerevisiae Bud20; predicted role in cellular bud site selection; rat catheter and Spider biofilm induced	0.485494	0.0853134
orf19.1153	GAD1	Putative glutamate decarboxylase; alkaline, macrophage-downregulated gene; amphotericin B induced; induced by Mnl1 under weak acid stress; stationary phase enriched protein; rat catheter biofilm repressed	-0.708921	0.0856393
orf19.7321	orf19.7321	Ortholog(s) have role in re-entry into mitotic cell cycle after pheromone arrest and endoplasmic reticulum localization	-0.589495	0.0856445
orf19.5029	MODF	Ortholog(s) have mitochondrion localization	0.530653	0.0860669
orf19.1527	orf19.1527	Protein of unknown function; Spider biofilm induced	0.535048	0.086326
orf19.6053	CIS2	Putative role in regulation of biogenesis of the cell wall; upregulated in biofilm; Gcn4p-regulated	0.553175	0.0869176
orf19.7305	orf19.7305	Ortholog of C. dubliniensis CD36 : Cd36_34510, Candida tropicalis MYA-3404 : CTRG_05938 and Candida albicans WO-1 : CAWG_02183	0.654908	0.0869176
orf19.5968	RDI1	Putative rho GDP dissociation inhibitor; transposon mutation affects filamentous growth; farnesol, filament-induced; regulated by Nrg1, Tup1; protein levels low in stationary phase yeast	-0.512213	0.087499
orf19.3501	orf19.3501	S. cerevisiae ortholog Pxl1 localizes to sites of polarized growth and is required for selection and/or maintenance of polarized growth sites; Hog1p-repressed	-0.543809	0.087499
orf19.7353	orf19.7353	Ortholog(s) have plus-end-directed microtubule motor activity, tubulin-dependent ATPase activity	-0.489258	0.087499
orf19.1478	STT3	Putative oligosaccharyltransferase complex component; flow model and rat catheter biofilm repressed	-0.496144	0.0877127
orf19.1077	ATM1	Member of MDR subfamily of ABC family; ortholog of S. cerevisiae ABC transporter, Atm1; induced in low iron; induced by nitric oxide independent of Yhb1	0.531352	0.0877127
orf19.1836	APN2	Putative class II abasic (AP) endonuclease; flucytosine induced	-0.879159	0.0877127
orf19.3767	PEP1	Type I transmembrane sorting receptor for multiple vacuolar hydrolases; cycles between late-Golgi and prevacuolar endosome-like compartments; rat catheter biofilm repressed	-0.552336	0.0887727
orf19.2808	ZCF16	Predicted Zn(II)2Cys6 transcription factor; mutants are viable; rat catheter biofilm induced	0.963943	0.0893668
orf19.5760	IHD1	GPI-anchored protein; alkaline, hypha-induced; regulated by Nrg1, Rfg1, Tup1 and Tsa1, Tsa1B in minimal media at 37; oralpharyngeal candidasis induced ; Spider biofilm induced; regulated in Spider biofilms by Tec1, Efg1, Ndt80, Rob1, Brg1	-0.787139	0.0894945
orf19.1614	MEP1	Ammonium permease; Mep1 more efficient permease than Mep2, Mep2 has additional regulatory role; 11 predicted transmembrane regions; low mRNA abundance; hyphal downregulated; flow model biofilm induced	1.44476	0.0899184
orf19.2721	orf19.2721	Ortholog(s) have role in ascospore formation, regulation of mitotic cell cycle, regulation of translation and cytosol, nucleus localization	0.51901	0.0899184
orf19.2558	orf19.2558	Has domain(s) with predicted zinc ion binding activity and nucleus localization	0.48498	0.0899184
orf19.1747	KIP2	Putative kinesin-related motor protein involved in mitotic spindle positioning; repressed by alpha pheromone in SpiderM medium; periodic mRNA expression, peak at cell-cycle G2/M phase	-0.646712	0.090276
orf19.2970	LYS2	Heterodimeric alpha-aminoadipate reductase large subunit; lysine biosynthesis; predicted binding sites for AMP and alpha-aminoadipate; inhibited by lys or thialysine; regulated by Gcn2 and Gcn4; Spider biofilm induced, flow model repressed	0.508101	0.0906673
orf19.2823	RFG1	HMG domain transcriptional repressor of filamentous growth and hyphal genes; in Tup1-dependent and -independent pathways; binds DNA; transcript not regulated by oxygen or serum; not responsible for hypoxic repression; Spider biofilm induced	-0.679908	0.0916351
orf19.2962	orf19.2962	Protein of unknown function; Spider biofilm induced	0.530133	0.0916351
orf19.6479	SEC1	Ortholog(s) have SNARE binding activity and role in positive regulation of vesicle fusion, vesicle docking involved in exocytosis	-0.674615	0.0916351
orf19.3959	SSD1	Protein with role in resistance to host antimicrobial peptides; virulence role in murine infection; functional homolog of S. cerevisiae Ssd1p, which suppresses various mutant phenotypes; constitutively expressed and not cell-cycle regulated	-0.549859	0.0917335
orf19.6374	orf19.6374	Ortholog(s) have unfolded protein binding activity, role in mitochondrial proton-transporting ATP synthase complex assembly and integral to mitochondrial membrane, mitochondrial inner membrane localization	-0.59578	0.0917335
orf19.956	orf19.956	Ortholog(s) have role in fermentation and mitochondrion localization	-0.508618	0.0918806
orf19.4894	orf19.4894	Protein with similarity to S. cerevisiae Yer010cp, a protein of unknown function belonging to the prokaryotic RraA family; repressed by benomyl; Hap43-induced; Spider biofilm induced	0.616289	0.0918806
orf19.2903	AGO1	Putative Argonaute protein involved in RNA silencing; hyphal-induced expression; regulated by Cyr1, Ras1, Efg1, Nrg1, Tup1; rat catheter biofilm repressed	-0.530794	0.0918806
orf19.3996	orf19.3996	Putative mannosyltransferase; similar to S. cerevisiae Gpi10p; has HKEXRF motif	-0.647881	0.0918806
orf19.4361	IFF3	Putative GPI-anchored protein	-1.12665	0.0918806
orf19.6705	orf19.6705	Putative guanyl nucleotide exchange factor with Sec7 domain; required for normal filamentous growth; regulated by yeast-hyphal switch; filament induced; regulated by Nrg1, Tup1, Mob2, Hap43; mRNA binds She3; Spider biofilm induced	-0.584878	0.0918806
orf19.7199	orf19.7199	Ortholog(s) have TRC complex, nucleus localization	0.69203	0.0918806
orf19.5975	TRY4	C2H2 transcription factor; fluconazole-repressed; induced in ssr1 mutant; required for yeast cell adherence to silicone substrate; Spider biofilm induced	1.34863	0.0918806
orf19.7452	orf19.7452	Ortholog(s) have chromatin binding activity and role in DNA replication initiation, DNA unwinding involved in replication, double-strand break repair via break-induced replication	-1.10889	0.0918806
orf19.11	orf19.11	Protein of unknown function; transcript regulated by Mig1 and Tup1; rat catheter biofilm induced	1.43257	0.0918806
orf19.955	orf19.955	Protein of unknown function; Spider biofilm repressed	-0.494175	0.0918806
orf19.1860.1	orf19.1860.1	Has domain(s) with predicted peptidase activity and role in proteolysis	-0.559273	0.0919901
orf19.5811	MET1	Putative uroporphyrin-3 C-methyltransferase, methionine biosynthesis enzyme; upregulated by human whole blood or polymorphonuclear (PMN) cells; Hog1p-induced; fungal-specific (no human or murine homolog); Hap43p-repressed	0.642084	0.0923692
orf19.5925	orf19.5925	Ortholog of S. cerevisiae : AIM6, C. glabrata CBS138 : CAGL0C05533g, C. dubliniensis CD36 : Cd36_84610, C. parapsilosis CDC317 : CPAR2_404550 and Candida tenuis NRRL Y-1498 : CANTEDRAFT_115337	0.629723	0.0926565
orf19.1872	orf19.1872	Plasma membrane protein; repressed by nitric oxide	-0.477042	0.0926618
orf19.1721	NCE103	Carbonic anhydrase; converts of CO2 to bicarbonate; essential for virulence in host niches with limited CO2, normal white-opaque switch; Mnl1-induced in weak acid stress; Hap43-induced gene; F-12/CO2, rat catheter, Spider biofilm induced	0.538747	0.0926618
orf19.69	orf19.69	Protein of unknown function; induced by Mnl1 under weak acid stress	1.17758	0.0932876
orf19.2416.1	MLC1	Microtubule-dependent localized protein; at Spitzenkorper and cytokinetic ring in hyphae; cell-cycle dependent localization to tip polarisome, bud neck in yeast and pseudohyphae; sumoylation target; rat catheter, Spider biofilm repressed	-0.562335	0.0934514
orf19.3013	CDC12	Septin; essential for viability; forms ring at sites of cell division and also forms filaments in mature chlamydospore; filamentous growth induced; regulated by Nrg1, Tup1, tyrosol and cell density; rat catheter biofilm repressed	-0.498934	0.0934514
orf19.7276.1	TLO4	Member of a family of telomere-proximal genes of unknown function; transcript induced in an RHE model of oral candidiasis; Hap43-repressed	-0.879255	0.0936424
orf19.3174	CDC24	GDP-GTP exchange factor for Cdc42p; phosphorylated; required for maintenance of hyphal growth; misexpression blocks hyphal growth and causes avirulence in a mouse model of systemic infection; antigenic during human oral infection	-0.455817	0.0936424
orf19.5917	STP3	Transcription factor; regulates SAP2, OPT1 expression and thereby protein catabolism for nitrogen source; activated via amino-acid-induced proteolytic processing; macrophage/pseudohyphal-repressed; Spider biofilm repressed	1.1002	0.0940327
orf19.4153	orf19.4153	Ortholog(s) have NEDD8 activating enzyme activity, role in protein neddylation and cytosol, nucleus localization	-0.627922	0.0944313
orf19.1063	orf19.1063	Ortholog(s) have dolichyl-phosphate-mannose-glycolipid alpha-mannosyltransferase activity, role in GPI anchor biosynthetic process and integral to endoplasmic reticulum membrane, mannosyltransferase complex, mitochondrion localization	0.747271	0.0944344
orf19.6538	VMA11	Predicted ortholog of S. cerevisiae Tfp3/Vma11; c' subunit of the V0 subcomplex of the vacuolar ATPase; required for hemoglobin-iron utilization; Spider biofilm repressed	-0.504666	0.0944344
orf19.6973	orf19.6973	ATP-dependent LON protease family member; Hap43-repressed gene; regulated by Gcn2 and Gcn4; Spider biofilm induced	0.606027	0.0944344
orf19.4543	UGA2	Predicted succinate semialdehyde dehydrogenase; predicted role in glutamate catabolism; transcription regulated by Mig1, Tup1, Gcn4; mutants are viable	-0.469814	0.0944767
orf19.2478	orf19.2478	Ortholog of C. dubliniensis CD36 : Cd36_05410, C. parapsilosis CDC317 : CPAR2_107480, Candida tenuis NRRL Y-1498 : CANTEDRAFT_94695 and Debaryomyces hansenii CBS767 : DEHA2D02288g	-0.746322	0.0945418
orf19.7140	orf19.7140	Putative catechol o-methyltransferase; stationary phase enriched protein; transcription upregulated in clinical isolates from HIV+ patients with oral candidiasis; Spider biofilm repressed	-0.547178	0.0945418
orf19.1097	ALS2	ALS family protein; role in adhesion, biofilm formation, germ tube induction; expressed at infection of human buccal epithelial cells; putative GPI-anchor; induced by ketoconazole, low iron and at cell wall regeneration; regulated by Sfu1p	0.714984	0.0945418
orf19.4506	LYS22	Putative homocitrate synthase; repressed by nitric oxide and by hypoxia; protein level decreases in stationary phase cultures; induced by ketoconazole, Spider biofilm induced; flow model biofilm repressed	0.772858	0.0948918
orf19.4809	ERG12	Ortholog(s) have mevalonate kinase activity and role in ergosterol biosynthetic process, farnesyl diphosphate biosynthetic process, mevalonate pathway, isopentenyl diphosphate biosynthetic process, mevalonate pathway	-0.503509	0.0955216
orf19.2302	orf19.2302	Ortholog(s) have enzyme regulator activity, role in cellular calcium ion homeostasis and integral to endoplasmic reticulum membrane localization	-0.52612	0.0955216
orf19.2435	MSI3	Essential HSP70 family protein; required for fluconazole resistance and calcineurin-dependent transcription; interacts with Cgr1; transcript regulated by iron; rat catheter biofilm induced; farnesol repressed in biofilm; sumoylation target	0.568887	0.0963046
orf19.5901	PKC1	Protein kinase C; functional homolog of S. cerevisiae Pkc1p; mutant has abnormal yeast-form cell morphology and increased cell lysis; activated by phosphatidylserine; target of antifungal, cercosporamide; R400P mutant is activated	-0.482292	0.0963223
orf19.3537	orf19.3537	Putative sulfiredoxin; regulated by Tsa1, Tsa1B in minimal media at 37 degrees C; flow model biofilm induced; Spider biofilm induced	0.732412	0.0963962
orf19.1942	SGE1	Putative multidrug resistance factor; induced in low iron; regulated by Sef1, Sfu1, and Hap43	0.530799	0.0967651
orf19.2722	CGR1	Negative regulator of yeast-form growth; HSP70 family member; induced by growth cessation at yeast-hyphal transition or in planktonic growth; physically interacts with Msi3p; similar to rat anti-aging gene, SMP30, stationary phase enriched	-0.634762	0.0971997
orf19.5141	orf19.5141	Ortholog of Candida albicans WO-1 : CAWG_05647	-1.14925	0.0972369
orf19.86	orf19.86	Putative glutathione peroxidase; induced by peroxide, exposure to neutrophils and macrophage blood fractions; repressed during infection of macrophages; Spider biofilm induced; flow model biofilm repressed	0.538329	0.0980593
orf19.4231	PTH2	Putative cAMP-independent regulatory protein; constitutive expression independent of MTL or white-opaque status; Spider biofilm induced	0.594718	0.0988546
orf19.216	orf19.216	Protein with a metallo-dependent phosphatase domain; ketoconazole-induced; upregulation correlates with clinical development of fluconazole resistance	0.892152	0.0992155
orf19.398	orf19.398	Ortholog of C. dubliniensis CD36 : Cd36_08040, C. parapsilosis CDC317 : CPAR2_207180, Candida tenuis NRRL Y-1498 : CANTEDRAFT_114140 and Debaryomyces hansenii CBS767 : DEHA2G13992g	-0.645703	0.100118
orf19.5137	orf19.5137	Protein of unknown function; regulated by Sef1, Sfu1, Hap43; Spider biofilm repressed	1.34644	0.100369
orf19.5924	ZCF31	Zn(II)2Cys6 transcription factor of unknown function; mutant is sensitive to copper and SDS, and resistant to Calcofluor White; required for yeast cell adherence to silicone substrate	0.513522	0.10122
orf19.1070	orf19.1070	Ortholog(s) have cytoplasm localization	0.670439	0.101297
orf19.6336	PGA25	Putative GPI-anchored adhesin-like protein; fluconazole-downregulated; induced in oralpharyngeal candidasis; Spider biofilm induced	0.925132	0.101297
orf19.2016	ERG28	Ortholog(s) have protein binding, bridging activity, role in ergosterol biosynthetic process and endoplasmic reticulum membrane localization	0.667068	0.101858
orf19.5188	CHS1	Chitin synthase; essential; for primary septum synthesis in yeast and hyphae; 1 of several chitin synthases; enzymatically activated by proteolytic processing; complements defects of S. cerevisiae chs1 or chs2; Spider biofilm repressed	-0.743373	0.102009
orf19.6237	RAC1	G-protein of RAC subfamily; required for embedded filamentous growth, not for serum-induced hyphal growth; dynamic localization at plasma membrane and nucleus; similar to, but not interchangeable with, Cdc42p; lacks S. cerevisiae homolog	-0.490059	0.102009
orf19.1609	orf19.1609	Ortholog(s) have role in endonucleolytic cleavage in ITS1 to separate SSU-rRNA from 5.8S rRNA and LSU-rRNA from tricistronic rRNA transcript (SSU-rRNA, 5.8S rRNA, LSU-rRNA) and mitotic spindle pole body, nucleolus localization	0.529215	0.102009
orf19.5053	orf19.5053	Ortholog(s) have acetyltransferase activity, chromatin binding activity	0.661963	0.102009
orf19.246	orf19.246	Predicted metalloendopeptidase; Spider biofilm induced	0.591418	0.102092
orf19.1531	orf19.1531	Ortholog(s) have RNA binding, protein heterodimerization activity, role in mRNA cleavage, mRNA polyadenylation and mRNA cleavage factor complex, mitochondrion localization	0.516973	0.102119
orf19.3522	orf19.3522	Protein of unknown function; flow model biofilm induced; transcript repressed by ciclopirox olamine	1.31564	0.102119
orf19.1263	CFL1	Protein similar to ferric reductase Fre10p; possible functional homolog of S. cerevisiae Fre1p (reports differ); transcription is negatively regulated by Sfu1p, copper, amphotericin B, caspofungin; induced by ciclopirox olamine	0.497632	0.102119
orf19.3712	orf19.3712	Protein of unknown function; induced by Mnl1 under weak acid stress; flow model biofilm induced; Spider biofilm induced	0.714997	0.102546
orf19.1149	MRF1	Putative mitochondrial respiratory protein; induced by farnesol, benomyl, nitric oxide, core stress response; oxidative stress-induced via Cap1; stationary-phase enriched protein; Spider biofilm induced	-0.530577	0.102923
orf19.2914	orf19.2914	Ortholog of C. dubliniensis CD36 : Cd36_45760, C. parapsilosis CDC317 : CPAR2_401920, Candida tenuis NRRL Y-1498 : CANTEDRAFT_126814 and Debaryomyces hansenii CBS767 : DEHA2D16742g	-0.721388	0.102923
orf19.5275	orf19.5275	Ortholog(s) have ATPase activator activity, role in late endosome to vacuole transport via multivesicular body sorting pathway, positive regulation of protein oligomerization and endosome membrane, multivesicular body localization	-0.496289	0.102923
orf19.6362	SPA2	Protein involved in cell polarity, Spitzenkorper formation; required for mouse virulence; localizes to hyphal tip; cell-cycle regulated localization in yeast-form cells; functional domains conserved with S. cerevisiae ; Hap43p-induced gene	-0.472956	0.103403
orf19.422	SPT20	Putative transcription factor; downregulated upon adherence to polystyrene; flucytosine repressed	-0.495053	0.103575
orf19.5763	orf19.5763	Has domain(s) with predicted oxidoreductase activity and role in metabolic process	-0.749022	0.103575
orf19.4400	orf19.4400	Has domain(s) with predicted role in anaphase-promoting complex-dependent proteasomal ubiquitin-dependent protein catabolic process, regulation of mitotic metaphase/anaphase transition and anaphase-promoting complex localization	-0.724754	0.10396
orf19.1481	HAP42	Predicted transcription factor; possibly an essential gene, disruptants not obtained by UAU1 method	0.732202	0.10396
orf19.6668	orf19.6668	Ortholog(s) have ubiquitin-protein ligase activator activity and role in ER-associated protein catabolic process, establishment of protein localization to endoplasmic reticulum membrane	-0.512876	0.104109
orf19.3895	CHT2	GPI-linked chitinase; required for normal filamentous growth; repressed in core caspofungin response; fluconazole, Cyr1, Efg1, pH-regulated; mRNA binds She3 and is localized to yeast-form buds and hyphal tips; Spider biofilm repressed	-0.969278	0.104159
orf19.7520	POT1	Putative peroxisomal 3-oxoacyl CoA thiolase; transcript regulated by Nrg1 and Mig1; farnesol regulated; Hap43-repressed	0.64024	0.104159
orf19.7503	CDA2	Putative chitin deacetylase; transcription is positively regulated by Tbf1p	0.776254	0.104159
orf19.2849	AQY1	Aquaporin water channel; osmotic shock resistance, WT freeze tolerance; virulent in mice; flucytosine repressed; flow model/RPMI/Spider/rat catheter biofilm induced; required for RPMI biofilm formation; Bcr1-induced in a/a RPMI biofilms	0.857838	0.104159
orf19.1799	GAP5	Putative general amino acid permease; fungal-specific (no human or murine homolog)	0.557612	0.104159
orf19.2308	orf19.2308	Putative 6-phosphofructo-2-kinase; catalyzes synthesis of fructose-2,6-bisphosphate; Hap43-repressed; flow model, rat catheter and Spider biofilm induced	0.590764	0.104159
orf19.5626	orf19.5626	Protein of unknown function; Plc1-regulated; induced by Mnl1 under weak acid stress; flow model biofilm induced	0.52519	0.104159
orf19.1666	orf19.1666	Ortholog of Dig2, a MAP kinase-responsive inhibitor of Ste12; regulates mating-specific genes and invasive growth in S. cerevisiae; induced by alpha pheromone in SpiderM medium	-0.469472	0.104629
orf19.3699	TEP1	Putative protein phosphatase of the PTP family (tyrosine-specific), similar to S. cerevisiae Tep1p	0.715833	0.105341
orf19.5832	HPT1	Putative hypoxanthine-guanine phosphoribosyltransferase; protein abundance affected by URA3 expression in the CAI4 strain background; protein level decreases in stationary phase; Spider biofilm induced	0.452212	0.105341
orf19.5527	orf19.5527	Protein with a predicted role in 5.8S rRNA processing; flow model biofilm induced	-0.788685	0.10538
orf19.4751.1	orf19.4751.1	Has domain(s) with predicted NADH dehydrogenase (ubiquinone) activity and mitochondrion localization	-0.488949	0.10538
orf19.4288	CTA7	Zn(II)2Cys6 transcription factor; activates transcription in 1-hybrid assay in S. cerevisiae; has similarity to S. cerevisiae Stb4	0.476834	0.105409
orf19.1833	orf19.1833	Ortholog(s) have pseudouridine synthase activity, role in box H/ACA snoRNA 3'-end processing, rRNA pseudouridine synthesis, snRNA pseudouridine synthesis and 90S preribosome, box H/ACA snoRNP complex, cytosol localization	0.562529	0.105409
orf19.1161	PLD1	Phospholipase D1; required for phosphatidic acid and for most diacylglycerol production; required for wild-type mouse virulence, but not rat oral virulence; mutant defect in hyphal growth on solid substrates; similar to S. cerevisiae Spo14p	-0.521271	0.106293
orf19.1756	GPD1	Glycerol-3-phosphate dehydrogenase; glycerol biosynthesis; regulated by Efg1; regulated by Tsa1, Tsa1B under H2O2 stress conditions; Sflow model and Spider biofilm induced	0.594525	0.106799
orf19.6119	orf19.6119	Protein of unknown function; Spider biofilm repressed	-0.671523	0.106799
orf19.5159	DUG3	Putative glutamine amidotransferase (GATase II); role in glutathione catabolism;	0.475867	0.107284
orf19.4206	orf19.4206	Ortholog(s) have crossover junction endodeoxyribonuclease activity	-0.515483	0.107296
orf19.1813	FLC2	Protein involved in heme uptake; putative FAD transporter, similar to S. cerevisiae Flc2p	0.470253	0.107728
orf19.7472	IFF4	Adhesin-like cell surface protein; putative GPI-anchor; null mutant germ tubes show decreased adhesion to plastic substrate; mutants are viable; Hap43-repressed gene	0.743958	0.107728
orf19.5765	NUP82	Linker nucleoporin of the nuclear pore complex; role in mRNA andexport from nucleus, protein import into nucleus, ribosomal large subunit export from nucleus, ribosomal small subunit export from nucleus; rat catheter biofilm repressed	-0.574411	0.107728
orf19.5714	SAP1	Secreted aspartyl proteinase; acts in utilization of protein as nitrogen source; assessment of virulence role complicated by URA3 effects; regulated by growth phase, alpha-pheromone; produced by opaque cells	0.639108	0.107908
orf19.3710	YHB5	Flavohemoglobin-related protein; not required for normal NO resistance; predicted globin/FAD-binding/NAD(P)-binding domains but lacks some conserved residues of flavohemoglobins; filament induced; rat catheter and Spider biofilm induced	0.587662	0.108133
orf19.6313	MNT4	Predicted alpha-1,3-mannosyltransferase with a role in protein glycosylation; induced in low iron	-0.686276	0.108155
orf19.2515	orf19.2515	ZZ-type zinc finger protein; rat catheter and Spider biofilm induced	-0.527642	0.109799
orf19.2247	orf19.2247	Ortholog of C. parapsilosis CDC317 : CPAR2_406700, C. dubliniensis CD36 : Cd36_21220, Candida tenuis NRRL Y-1498 : CANTEDRAFT_127772 and Candida orthopsilosis Co 90-125 : CORT_0C06120	0.872328	0.110212
orf19.6956	DAL9	Putative allantoate permease; fungal-specific (no human or murine homolog)	0.990647	0.110212
orf19.5994	RHB1	Putative small G protein from the Ras superfamily involved in cell wall integrity and control of filamentous growth under nitrogen starvation	0.558063	0.111235
orf19.271	ADH4	Predicted 3-hydroxyacyl-CoA dehydrogenase; transcript is increased in azole-resistant strain overexpressing MDR1; transcript is increased in populations of cells exposed to fluconazole over multiple generations; mutant is viable	0.852093	0.111235
orf19.1061	HHT21	Putative histone H3; amphotericin B repressed; regulated by Efg1, farnesol; Hap43-induced; rat catheter and Spider biofilm repressed	0.615608	0.111285
orf19.916	orf19.916	Putative protein involved in apoptosis; Spider biofilm induced	0.4635	0.111529
orf19.2810	AAP1	Putative amino acid permease; fungal-specific; possibly essential, disruptants not obtained by UAU1 method; Spider biofilm induced	1.04714	0.111554
orf19.3516	orf19.3516	Protein of unknown function; Hap43-repressed; Spider biofilm repressed	0.463138	0.111703
orf19.7006	orf19.7006	Ortholog(s) have role in reciprocal meiotic recombination	-0.571356	0.111845
orf19.2237.1	orf19.2237.1	Ortholog of Slx9 required for pre-rRNA processing; associated with 90S pre-ribosome and 43S small ribosomal subunit precursor, interacts with U3 snoRNA in S. cerevisiae; gene has intron; Spider biofilm induced	0.517759	0.112032
orf19.2844	APL4	Predicted gamma-adaptin, large subunit of the clathrin-associated protein (AP-1) complex; that binds clathrin and is involved in vesicle mediated transport; induced in core caspofungin response; rat catheter biofilm repressed	-0.43118	0.112442
orf19.779	HAT1	Hat1-Hat2 histone acetyltransferase complex subunit; involved in DNA damage repair and morphogenesis; mutations cause constitutive pseudohyphal growth, white to opaque switch, caspofungin sensitivity; rat catheter, Spider biofilm repressed	-0.695839	0.112442
orf19.2127	CST5	Scaffold protein for the mitogen-activated protein (MAP) kinase cascade that regulates mating; required for opaque mating or white biofilm formation in response to mating pheromone; induced in response to pheromone; Hap43p-repressed	-0.689606	0.112817
orf19.3550	SGO1	Component of the spindle checkpoint; cell-cycle regulated periodic mRNA expression	-0.499416	0.113361
orf19.2075	DFG5	N-linked mannoprotein of cell wall and membrane; possible signal transducer; role in hyphal growth and HWP1 induction in alkaline pH; GPI modification predicted; dfg5 dcw1 double mutant is inviable; caspofungin-induced, fungal-specific	0.462946	0.113415
orf19.5628	orf19.5628	Mitochondrial dicarboxylate transporter; possibly an essential gene, disruptants not obtained by UAU1 method	0.495161	0.113769
orf19.5024	GND1	6-phosphogluconate dehydrogenase; soluble in hyphae; farnesol, macrophage-induced protein; antigenic in mice; dual localization to cytosol and peroxisomes depends on alternative splicing; rat catheter and Spider biofilm repressed	-0.600895	0.114027
orf19.7483	CRM1	Functional homolog of S. cerevisiae Crm1, which acts in protein nuclear export; predicted to be resistant to antifungal drug leptomycin B; partially suppresses signal transduction defects of S. cerevisiae ste20 mutant	-0.458184	0.114089
orf19.2280	ZCF10	Putative transcription factor with zinc cluster DNA-binding motif	-0.524024	0.114577
orf19.6720	orf19.6720	P-Loop domain-containing protein of unknown function; transposon mutation affects filamentous growth; Spider biofilm induced	1.34364	0.114598
orf19.6063	UBP6	Putative ubiquitin-specific protease of the 26S proteasome; oxidative stress-induced via Cap1p	0.492636	0.114651
orf19.4316	orf19.4316	Trimethyllysine dioxygenase, the first enzyme in the carnitine biosynthesis pathway; hypha-induced expression, regulated by Cyr1, Ras1, Efg1; rat catheter biofilm repressed	0.493723	0.114975
orf19.3931.1	orf19.3931.1	Pseudogene; added to Assembly 21 based on comparative genome analysis	1.29644	0.115569
orf19.5816	EBP7	Putative NADPH oxidoreductase; mutation confers hypersensitivity to toxic ergosterol analog; oxidative stress-induced via Cap1p	0.499855	0.115569
orf19.3801	FAV1	Protein with weak similarity to S. cerevisiae Fus2p; induced by alpha pheromone mating factor in MTLa/MTLa opaque cells	-0.791314	0.116205
orf19.3169	orf19.3169	Ortholog(s) have role in RNA polymerase II complex localization to nucleus, RNA polymerase III complex localization to nucleus, establishment of mitotic sister chromatid cohesion and cytosol, nucleus localization	0.431215	0.116205
orf19.1544	orf19.1544	Putative cis-golgi localized protein involved in ER to Golgi transport; Spider biofilm repressed	-0.507725	0.116473
orf19.3605	PEX17	Putative peroxin	0.706374	0.116803
orf19.6508	orf19.6508	Ortholog(s) have protein transporter activity, role in Golgi to plasma membrane transport, intracellular protein transport and vesicle coat localization	-0.50705	0.117427
orf19.943	FET33	Putative multicopper ferro-O2-oxidoreductase; repressed in core caspofungin response; fails to complement S. cerevisiae fet3 iron-related phenotypes; rat catheter and Spider biofilm induced	0.484243	0.117427
orf19.3337	orf19.3337	Protein of unknown function; merged with orf19.3338; rat catheter, flow and Spider model biofilm induced; promoter bound by Bcr1, Efg1, Ndt80, and Rob1; orf19.3338 Bcr1-repressed in RPMI a/a biofilms	0.669004	0.117427
orf19.3518	orf19.3518	Ortholog(s) have dicarboxylic acid transmembrane transporter activity, role in mitochondrial transport and mitochondrial inner membrane localization	0.523409	0.117438
orf19.4647	HAP3	Predicted CCAAT-binding transcription factor that regulates respiration; Cap2-dependent induction in low iron; opaque specific, alkaline, ciclopirox olamine induced; regulated by Sef1, Sfu1, Hap43; Bcr1-regulated in RPMI a/a biofilms	0.768737	0.118121
orf19.6809	orf19.6809	Putative phosphomutase-like protein; protein present in exponential and stationary growth phase yeast; Hap43-repressed; Spider biofilm repressed	-0.521584	0.118121
orf19.742	ALD6	Putative aldehyde dehydrogenase; stationary phase enriched protein; expression regulated upon white-opaque switch; rat catheter biofilm induced; rat catheter and Spider biofilm induced	0.744539	0.119169
orf19.5962	HGT4	Glucose and galactose sensor; fermentation, filamentation, virulence roles; 20-member glucose transporter family; extended C terminus; high-glucose repressed; macrophage induced; flow model biofilm repressed; Spider biofilm induced	0.697407	0.119219
orf19.1120	FAV2	Adhesin-like protein; induced by mating factor in MTLa/a opaque cells, in cyr1 null, in filaments; regulated by Nrg1, Rfg1, Tup1, Tec1, Efg1, Ntd80, Rob1, Brg1; induced in oralpharyngeal candidasis; Spider biofilm induced	-0.619539	0.119219
orf19.5953	orf19.5953	C2H2 transcription factor; predicted regulator of ribosomal protein and biogenesis genes; possibly essential, disruptants not obtained by UAU1 method; rat catheter biofilm induced	0.544038	0.119219
orf19.4430	orf19.4430	Ortholog(s) have ubiquitin binding activity, role in proteasomal ubiquitin-dependent protein catabolic process and cytoplasm, nucleus localization	0.435322	0.119219
orf19.6998	GTT1	Putative glutathione S-transferase; downregulated upon adherence to polystyrene; regulated upon white-opaque switching; induced in the presence of human neutrophils; oxidative stress-induced via Cap1p; regulated by Gcn2p, Gcn4p	1.43049	0.119398
orf19.1075	orf19.1075	Protein of unknown function; Spider biofilm induced	0.867308	0.11951
orf19.371	orf19.371	Ortholog of C. dubliniensis CD36 : Cd36_40110, C. parapsilosis CDC317 : CPAR2_402300, Candida tenuis NRRL Y-1498 : CANTEDRAFT_94507 and Debaryomyces hansenii CBS767 : DEHA2F05588g	0.514595	0.11969
orf19.4186	PCT1	Putative choline-phosphate cytidylyl transferase, antigenic during human oral infection	-0.612264	0.119827
orf19.6536	IQG1	Actomyosin ring component at bud neck; cell-cycle regulated ser phosphorylation at CDK sites regulate association with Bni1/Bnr1, Iqg1 degradation, and ring disassembly; mutation causes cytokinetic defects; rat catheter biofilm repressed	-0.659208	0.119884
orf19.7473	orf19.7473	Ortholog(s) have role in endocytosis and actin cortical patch, cellular bud neck, cytoplasm localization	-0.524005	0.120119
orf19.5758	SAL6	Putative protein phosphatase of the Type 1 family; serine/threonine-specific; similar to S. cerevisiae Ppq1; mutant has virulence defect; Spider biofilm induced	0.513234	0.120849
orf19.3234.1	SFT1	Putative Golgi v-SNARE; Plc1-regulated; Spider biofilm induced	0.875792	0.121062
orf19.3839	SAP10	Secreted aspartyl protease; roles in adhesion, virulence (RHE model), cell surface integrity; distinct specificity from Sap9; at cell membrane and wall; GPI-anchored; induced in low iron; Tbf1-activated; Spider biofilm induced	0.722058	0.121208
orf19.4432	KSP1	Putative serine/threonine protein kinase; mRNA binds She3 and is localized to hyphal tips; mutation confers hypersensitivity to amphotericin B	0.471159	0.121221
orf19.7608	orf19.7608	Protein of unknown function; fluconazole-repressed; Spider biofilm induced	-2.52663	0.121221
orf19.1060	orf19.1060	Ortholog of Candida albicans WO-1 : CAWG_00968	2.14707	0.121221
orf19.1202	orf19.1202	Ortholog of C. dubliniensis CD36 : Cd36_60350, C. parapsilosis CDC317 : CPAR2_603550, Candida tenuis NRRL Y-1498 : CANTEDRAFT_114325 and Debaryomyces hansenii CBS767 : DEHA2G04950g	-0.463015	0.121221
orf19.3048	orf19.3048	Protein of unknown function; repressed by alpha pheromone in SpiderM medium	0.81285	0.121431
orf19.4936.1	orf19.4936.1	Putative adhesin-like protein; Spider biofilm induced	0.770731	0.121557
orf19.2062	SOD4	Cu and Zn-containing superoxide dismutase; role in response to host innate immune ROS; regulated on white-opaque switch; ciclopirox olamine induced; caspofungin repressed; SOD1,4,5,6 gene family; yeast-associated; Spider biofilm induced	0.605753	0.121721
orf19.338	orf19.338	Putative glycoside hydrolase; stationary phase enriched protein; Hog1p-downregulated; shows colony morphology-related gene regulation by Ssn6p	-0.593077	0.121741
orf19.2146	HAT2	Putative Hat1-Hat2 histone acetyltransferase complex subunit; role in DNA damage repair and morphogenesis; mutations cause constitutive pseudohyphal growth, caspofungin sensitivity; rat catheter and Spider biofilm repressed	-0.437511	0.121753
orf19.3574	MDJ2	Predicted component of the mitochondrial import motor; involved in protein import into mitochondrial matrix; early-stage flow model biofilm induced	0.589185	0.121753
orf19.2792	IST2	Ortholog(s) have lipid binding activity, role in endoplasmic reticulum membrane organization, regulation of phosphatidylinositol dephosphorylation and cellular bud membrane, cortical endoplasmic reticulum localization	-0.53248	0.121753
orf19.5270	orf19.5270	Protein of unknown function; rat catheter biofilm induced	0.76913	0.121753
orf19.1290	XKS1	Putative xylulokinase; Hap43-repressed; induced by prostaglandins; rat catheter biofilm repressed	-0.56614	0.1219
orf19.1970	orf19.1970	Putative vacuole biogenesis protein	-0.453795	0.122414
orf19.6340	orf19.6340	Ortholog(s) have RNA polymerase I activity, RNA polymerase II activity, RNA polymerase III activity, RNA-directed RNA polymerase activity	0.495424	0.122711
orf19.3972	orf19.3972	Ortholog(s) have role in ER to Golgi vesicle-mediated transport, Golgi to endosome transport and ER to Golgi transport vesicle, Golgi membrane, endoplasmic reticulum localization	0.601309	0.122892
orf19.6240	orf19.6240	SH3-domain protein; role in barrier septum assembly involved in cell cycle cytokinesis; activates the Chs2 chitin synthase activity during cytokinesis; Spider biofilm repressed	-0.505455	0.122968
orf19.6105	MVD	Mevalonate diphosphate decarboxylase; functional homolog of S. cerevisiae Erg19; possible drug target; regulated by carbon source, yeast-hypha switch, growth phase, antifungals; gene has intron; rat catheter, Spider biofilm repressed	-0.500904	0.123638
orf19.1906	orf19.1906	Protein of unknown function; flow model biofilm induced	1.37732	0.123749
orf19.5322	orf19.5322	Ortholog(s) have phosphatidylinositol-3-phosphate binding activity and role in CVT pathway, autophagic vacuole assembly, peroxisome degradation, protein localization to pre-autophagosomal structure, vesicle organization	-0.452454	0.123773
orf19.6737	orf19.6737	Protein of unknown function; mutants are viable; induced in a cyr1, ras1, or efg1 homozygous null	-0.554463	0.123773
orf19.1656	orf19.1656	Protein with a predicted FYVE/PHD zinc finger domain; Hap43-repressed; Spider biofilm induced	-0.547013	0.124034
orf19.5162	BCK1	Ortholog of S. cerevisiae Bck1; MAP kinase kinase kinase of cell integrity pathway; mutant is hypersensitive to caspofungin	-0.44189	0.124034
orf19.3086	SEC10	Ortholog(s) have role in Golgi to plasma membrane transport, cytokinetic cell separation, exocytosis and cell cortex of cell tip, cell division site, cytosol, exocyst, mating projection tip, mitotic spindle pole body, nucleus localization	-0.421443	0.124034
orf19.1517	ARO3	3-deoxy-D-arabinoheptulosonate-7-phosphate synthase; aromatic amino acid synthesis; GCN-regulated; feedback-inhibited by phe if expressed in S. cerevisiae; decreased in stationary phase; flow model biofilm repressed	-0.51331	0.124034
orf19.4625	TOA2	Putative TFIIA small subunit; protein abundance decreased in CAI4 strain compared to the SC5314 strain, abundance not affected by reintegration of URA3 in CAI4; flucytosine induced; possibly an essential gene (UAU1 method)	0.562335	0.124305
orf19.5694	orf19.5694	Predicted ORF from Assembly 19; removed from Assembly 20; restored based on transcription data	-0.654535	0.124607
orf19.4961	STP2	Amino-acid-regulated transcription factor; activates transcription of amino acid permease genes; activated by amino-acid-induced proteolytic processing (Ssy1, Csh3 dependent); required for alkalinization of medium; Spider biofilm induced	0.624591	0.124847
orf19.4420	orf19.4420	Predicted component of the core factor rDNA transcription factor complex; required for transcription of 35S rRNA genes by RNA polymerase I in S. cerevisiae; possibly an essential gene, disruptants not obtained by UAU1 method	0.559649	0.124877
orf19.5249	orf19.5249	Ortholog(s) have role in ascospore formation, meiosis and cytosol, nucleus localization	0.732519	0.124877
orf19.6732	orf19.6732	Ortholog(s) have cytosol, nucleus localization	0.494254	0.124898
orf19.6674	BTS1	Putative geranylgeranyl diphosphate synthase; repressed by benomyl treatment; Spider biofilm induced	0.639638	0.124898
orf19.843	orf19.843	Putative DNA repair exonuclease; fungal-specific (no human or murine homolog)	-0.480151	0.124898
orf19.1264	CFL2	Oxidoreductase; iron utilization; Sfu1/Sef1/Hap43/Nrg1/Tup1/Rim101 regulated; alkaline/low iron/fluphenazine/ciclopirox olamine, flucytosine, fluconazole, Spider/flow model/rat catheter biofilm induced; caspofungin/amphotericin B repressed	-0.579638	0.12528
orf19.4266	SPR28	Septin; similar to S. cerevisiae meiotic/sporulation septin; mutant has no obvious phenotype; two introns with noncanonical branch site and 5' splice site, respectively; splicing inhibited upon exposure to alpha-factor	0.528553	0.125281
orf19.4830	orf19.4830	Ortholog of C. dubliniensis CD36 : Cd36_09110, C. parapsilosis CDC317 : CPAR2_803660, Candida tenuis NRRL Y-1498 : cten_CGOB_00140 and Debaryomyces hansenii CBS767 : DEHA2B12056g	-0.527042	0.125281
orf19.1856	orf19.1856	Ortholog(s) have histone deacetylase activity	0.426348	0.125281
orf19.231	APL2	Phosphorylated protein of unknown function; mutation confers hypersensitivity to toxic ergosterol analog	-0.463278	0.125281
orf19.2444	CHS7	Protein required for wild-type chitin synthase III activity; similar to (but not functional homolog of) S. cerevisiae Chs7p, which effects ER export of Chs3p; induced cyr1 mutant hyphae and ras1 yeast-form cells; Spider biofilm induced	0.485684	0.125281
orf19.2847.1	orf19.2847.1	Pseudogene; formerly an ORF Predicted by Annotation Working Group that was subsequently removed from Assembly 20	1.03376	0.125465
orf19.5262	orf19.5262	Ortholog of C. dubliniensis CD36 : Cd36_11270 and Candida albicans WO-1 : CAWG_00238	1.28227	0.125502
orf19.2369.1	ATX1	Putative cytosolic copper metallochaperone; flucytosine induced; Ssr1-repressed; rat catheter biofilm induced	0.465199	0.125502
orf19.1258	orf19.1258	Adhesin-like protein; regulated by Tsa1, Tsa1B in minimal media at 37 deg; clade-associated gene expression; induced by alpha pheromone in SpiderM medium; Hap43-induced; Spider biofilm repressed	0.817591	0.125502
orf19.2942	DIP5	Dicarboxylic amino acid permease; mutation confers hypersensitivity to toxic ergosterol analog; induced upon phagocytosis by macrophage; Gcn4-regulated; upregulated by Rim101 at pH 8; rat catheter and Spider biofilm induced	0.979331	0.125629
orf19.4600.1	orf19.4600.1	Protein of unknown function; flow model biofilm repressed	-0.510767	0.125979
orf19.4722	orf19.4722	Ortholog(s) have sequence-specific DNA binding RNA polymerase II transcription factor activity	-0.411356	0.125979
orf19.5339	orf19.5339	Ortholog of S. cerevisiae Spg5; required for proteasome assembly during quiescence; transcript detected on high-resolution tiling arrays; Spider biofilm induced	0.729908	0.125979
orf19.757	orf19.757	Ortholog of S. cerevisiae : YPR089W, C. glabrata CBS138 : CAGL0K08008g, C. dubliniensis CD36 : Cd36_04600, C. parapsilosis CDC317 : CPAR2_105630 and Candida tenuis NRRL Y-1498 : CANTEDRAFT_129373	-0.454661	0.125979
orf19.5564	orf19.5564	Ortholog(s) have nucleolus localization	-0.638844	0.125979
orf19.3644	orf19.3644	Protein of unknown function; Cyr1-repressed; rat catheter and Spider biofilm induced	0.433248	0.127102
orf19.6076	orf19.6076	Ortholog(s) have protein transporter activity and role in ascospore formation, cellular response to cadmium ion, detoxification of cadmium ion, intracellular protein transport, retrograde transport, endosome to Golgi	-0.612933	0.127102
orf19.4384	HXT5	Putative sugar transporter; induced by ciclopirox olamine; Snf3-induced; alkaline repressed; colony morphology-related gene regulation by Ssn6; possibly essential gene	-0.888828	0.12764
orf19.7441	orf19.7441	Ortholog(s) have role in cellular lipid metabolic process, mRNA export from nucleus, protein export from nucleus and nuclear envelope localization	0.490999	0.128001
orf19.3651	PGK1	Phosphoglycerate kinase; localizes to cell wall and cytoplasm; antigenic in murine/human infection; flow model biofilm, Hog1-, Hap43-, GCN-induced; repressed upon phagocytosis; repressed in Spider biofilms by Bcr1, Ndt80, Rob1, Brg1	-0.73722	0.128001
orf19.3369	MOH1	Ortholog of S. cerevisiae Moh1, essential for staionary phase growth; induced by alpha pheromone in SpiderM medium and by Mnl1 under weak acid stress; possibly essential (UAU1 method); flow model biofilm induced; Spider biofilm induced	0.824346	0.12895
orf19.6517	RAD14	Putative DNA repair protein; transcription is regulated upon yeast-hyphal switch; flucytosine repressed	0.577782	0.129527
orf19.4592	HSX11	UDP-glucose:ceramide glucosyltransferase (glucosylceramide synthase [GCS], EC 2.4.1.80); involved in glucosylceramide biosynthesis, which is important for virulence	0.497816	0.129568
orf19.3252	DAL81	Zn(II)2Cys6 transcription factor; ortholog of S. cerevisiae Dal81, involved in the regulation of nitrogen-degradation genes; required for yeast cell adherence to silicone substrate; Spider biofilm induced	-0.45271	0.129568
orf19.2652	TEF4	Putative translation elongation factor; genes encoding ribosomal subunits, translation factors, and tRNA synthetases are downregulated upon phagocytosis by murine macrophage	1.28837	0.129568
orf19.5376	orf19.5376	Ortholog of S. cerevisiae Elm1; a serine/threonine protein kinase that regulates cellular morphogenesis, septin behavior, and cytokinesis in S. cerevisiae; possibly an essential gene, disruptants not obtained by UAU1 method	-0.714002	0.129568
orf19.1523	FMO1	Putative oxidoreductase; mutation confers hypersensitivity to toxic ergosterol analog, and to amphotericin B	0.689931	0.12993
orf19.1357	FCY21	High affinity, high capacity, hypoxanthine-adenine-guanine-cytosine/H+ symporter; similar to S. cerevisiae Fcy2; mutation confers resistance to 5-fluorocytosine (5-FC); flow model biofilm induced	0.611474	0.12993
orf19.6445	ECI1	Protein similar to S. cerevisiae Eci1p, which is involved in fatty acid oxidation; transposon mutation affects filamentous growth; expression is regulated upon white-opaque switching	0.772876	0.12993
orf19.4163	orf19.4163	Ortholog(s) have role in protein targeting to vacuole, receptor-mediated endocytosis, response to pheromone and actin cortical patch, cytosol, endosome, plasma membrane, ribosome localization	-0.479892	0.12993
orf19.6790	orf19.6790	Ortholog(s) have mRNA binding activity, role in 3'-UTR-mediated mRNA destabilization, mitochondrion organization and cytoplasmic mRNA processing body, cytoplasmic stress granule, cytosol, perinuclear region of cytoplasm localization	0.482212	0.12993
orf19.4997	KIS2	Scaffold protein of Snf1p complex; similar to S. cerevisiae Gal83p and Sip2p; interacts with Snf4p; interaction with Snf1p complex is regulated by carbon source, decreased on ethanol; N-terminal myristoylation; Hog1p-downregulated	-0.550697	0.12993
orf19.2068	orf19.2068	Ortholog of C. dubliniensis CD36 : Cd36_15550, C. parapsilosis CDC317 : CPAR2_213190, Candida tenuis NRRL Y-1498 : CANTEDRAFT_119026 and Debaryomyces hansenii CBS767 : DEHA2G08514g	-0.539656	0.130662
orf19.2506	orf19.2506	Protein of unknown function; opaque-specific transcript; induced during chlamydospore formation in both C. albicans and C. dubliniensis; Hog1-repressed; Spider biofilm induced	-0.524768	0.130666
orf19.5026	orf19.5026	C2H2 transcription factor; Spider biofilm induced	1.01786	0.130956
orf19.4253	orf19.4253	Ortholog(s) have role in negative regulation of gluconeogenesis, proteasomal ubiquitin-dependent protein catabolic process, regulation of nitrogen utilization, vacuolar protein catabolic process	0.446599	0.133576
orf19.4764	orf19.4764	Ortholog(s) have poly(A)-specific ribonuclease activity, role in mRNA 3'-end processing, postreplication repair and PAN complex localization	0.551481	0.133576
orf19.3122	ARR3	ortholog of S. cerevisiae Arr3; arsenite transporter of the plasma membrane required for resistance to arsenic compounds; benomyl-induced; Gcn4-regulated; Hap43-repressed; mutant is viable; Spider biofilm induced	0.71149	0.133707
orf19.1396	orf19.1396	Ortholog(s) have ARF GTPase activator activity, role in ER to Golgi vesicle-mediated transport, intra-Golgi vesicle-mediated transport and Golgi apparatus, clathrin-coated vesicle localization	-0.410526	0.13375
orf19.299	ECM14	Ortholog(s) have endoplasmic reticulum, fungal-type vacuole localization	-0.42672	0.13401
orf19.6360	orf19.6360	Protein involved in pre-mRNA splicing; Spider biofilm induced	0.478022	0.134308
orf19.5521	ISA1	Putative mitochondrial iron-sulfur protein; alkaline repressed; induced in high iron; regulated by Sef1, Sfu1, Hap43; Spider biofilm induced	0.770491	0.134674
orf19.85	GPX2	Similar to glutathione peroxidase; induced in high iron; alkaline induced by Rim101; induced by alpha factor or interaction with macrophage; regulated by Efg1; caspofungin repressed; Spider biofilm induced	0.616547	0.135473
orf19.7680	CTA26	Putative transcription factor/activator; Med2 mediator complex ddomain; transcript is upregulated in an RHE model of oral candidiasis; member of a family of telomere-proximal genes; Efg1, Hap43-repressed	-0.805456	0.135473
orf19.4210	orf19.4210	Ortholog(s) have phospholipase A2 activity, role in cardiolipin acyl-chain remodeling and mitochondrion localization	0.529727	0.136005
orf19.5229	orf19.5229	Ortholog(s) have 3'-5'-exoribonuclease activity, endoribonuclease activity, tRNA binding activity	0.430306	0.136005
orf19.1680	TFP1	Subunit of vacuolar H+-ATPase; stationary phase enriched protein; sumoylation target; Spider biofilm repressed	-0.439628	0.136053
orf19.2758	PGA38	Putative adhesin-like GPI-anchored protein; repressed during cell wall regeneration; possibly an essential gene, disruptants not obtained by UAU1 method; rat catheter and Spider biofilm repressed	0.510642	0.136053
orf19.3553	RPF2	Putative pre-rRNA processing protein; Hap43p-induced gene; mutation confers hypersensitivity to 5-fluorocytosine (5-FC), 5-fluorouracil (5-FU), and tubercidin (7-deazaadenosine)	0.501238	0.136053
orf19.5061	ADE5,7	Phosphoribosylamine-glycine ligase and phosphoribosylformylglycinamidine cyclo-ligase; interacts with Vps34p; required for hyphal growth and virulence; flucytosine induced; not induced in GCN response, in contrast to S. cerevisiae ortholog	0.534349	0.136053
orf19.2771	BEM3	Putative GTPase-activating protein (GAP) for Rho-type GTPase Cdc42p; involved in cell signaling pathways that control cell polarity; similar to S. cerevisiae Bem3p	-0.428835	0.13632
orf19.6627	orf19.6627	Protein of unknown function; possibly transcriptionally regulated upon hyphal formation	0.460526	0.136473
orf19.6005	HGT5	Putative glucose transporter of the major facilitator superfamily; the C. albicans glucose transporter family comprises 20 members; 12 probable membrane-spanning segments, extended N terminus; expressed in rich medium; Hap43p-repressed	-0.499051	0.136956
orf19.223	orf19.223	Putative serine/threonine protein kinase; Hap43-repressed; induced by prostaglandins; possibly an essential gene, disruptants not obtained by UAU1 method; flow model biofilm induced; Spider biofilm induced	0.637637	0.137166
orf19.5579	orf19.5579	Protein with a predicted double-strand break repair domain; Hap43-repressed gene	-0.951196	0.137294
orf19.5052	orf19.5052	Ortholog of S. cerevisiae : YFR045W, C. glabrata CBS138 : CAGL0C02013g, C. dubliniensis CD36 : Cd36_07340, C. parapsilosis CDC317 : CPAR2_208340 and Candida tenuis NRRL Y-1498 : CANTEDRAFT_116470	-0.635564	0.137294
orf19.7504	orf19.7504	Ortholog of S. cerevisiae Rts3; a component of the protein phosphatase type 2A complex; Plc1-regulated; induced in core caspofungin response; Spider biofilm induced	0.678502	0.137327
orf19.5065	ERD1	Putative membrane protein required for the retention of lumenal endoplasmic reticulum proteins; rat catheter biofilm induced	0.662679	0.13767
orf19.2965.1	orf19.2965.1	Protein of unknown function; similar to human SERF2; gene has an alternatively spliced intron	-0.566238	0.138305
orf19.6583	orf19.6583	Protein of unknown function; induced by alpha pheromone in SpiderM medium	-0.610375	0.138953
orf19.1326	orf19.1326	Ortholog of Candida albicans WO-1 : CAWG_03455	0.89062	0.139323
orf19.5902	RAS2	Protein similar to S. cerevisiae Ras2; has opposite effects to Ras1; Tn mutation affects filamentous growth; rat catheter and Spider biofilm induced	0.685349	0.140399
orf19.496	orf19.496	Ortholog(s) have DNA-dependent ATPase activity, dinucleotide insertion or deletion binding, guanine/thymine mispair binding activity, role in mismatch repair, mitochondrial DNA repair and mitochondrion localization	0.49332	0.140399
orf19.1974	TFS1	Putative carboxypeptidase y inhibitor; transcript regulated upon yeast-hypha switch; colony morphology-related gene regulation by Ssn6	-0.510315	0.140399
orf19.2107.1	STF2	Protein involved in ATP biosynthesis; repressed in hyphae; repressed by Efg1, Hap43; transcript upregulated in clinical isolates from HIV+ patients with oral candidiasis; rat catheter, flow model and Spider biofilm induced	0.932266	0.140399
orf19.6096	TRP1	Phosphoribosylanthranilate isomerase; tryptophan biosynthesis; expected unifunctional, unlike trifunctional enzyme of some other fungi; complements E. coli trpC, S. cerevisiae trp1 mutant; CCT1 and TRP1 overlap; Spider biofilm repressed	-0.416947	0.140399
orf19.7207	DOA4	Ortholog of S. cerevisiae Doa4;, a ubiquitin hydrolase involved in recycling ubiquitin from proteasome-bound ubiquitinated intermediates; oxidative stress-induced via Cap1; mutants are viable	0.472654	0.14074
orf19.5232	CSI2	Putative 66S pre-ribosomal particle component; Hap43-induced; essential for growth; transposon mutation affects filamentous growth; Spider biofilm induced	0.576518	0.141082
orf19.1252	YME1	Ortholog(s) have ATP-dependent peptidase activity, role in misfolded or incompletely synthesized protein catabolic process, protein folding and i-AAA complex localization	0.490639	0.141499
orf19.4960	orf19.4960	Ortholog(s) have spermine synthase activity, role in pantothenate biosynthetic process, spermine biosynthetic process and cytoplasm localization	0.520533	0.141499
orf19.2351	NIT3	Putative nitrilase; regulated by Gcn2p and Gcn4p; protein present in exponential and stationary growth phase yeast cultures	-0.458433	0.141535
orf19.6478	YCF1	Putative glutathione S-conjugate transporter; MRP/CFTR-subfamily, ABC type transporter; human neutrophil-induced; oxidative stress-induced via Cap1; possible association with multidrug resistance; possibly essential; Spider biofilm induced	0.525549	0.141907
orf19.2454	PHO87	Putative phosphate permease; transcript repressed by Rim101 at pH 8; regulated by white-opaque switch; caspofungin repressed; virulence-group-correlated expression; flow model biofilm induced	0.718408	0.141918
orf19.6773	ECM29	Putative scaffold protein; assists in association of the proteasome core particle with the regulatory particle; ortholog of S. cerevisiae Ecm29; transposon mutation affects filamentous growth; flow model biofilm repressed	0.502817	0.141918
orf19.7375	orf19.7375	Putative U1A component of the U1 snRNP, involved in splicing; contains two RNA recognition motifs (RRMs); ortholog of S. cerevisiae MUD1	-1.05655	0.141918
orf19.6552	orf19.6552	Flavin-linked sulfhydryl oxidase; predicted localization to endoplasmic reticulum lumen; involved in disulfide bond formation within the ER; Spider biofilm induced	-0.472275	0.141918
orf19.1277	orf19.1277	Protein of unknown function; Rgt1, Hap43-repressed; flow model biofilm induced; Spider biofilm induced	0.644143	0.141918
orf19.3630	RRP8	Ribosomal protein; Hap43-induced; F-12/CO2 early biofilm and rat catheter biofilm induced	0.451701	0.141918
orf19.3112	ZRT1	Putative zinc transporter; acts with Pra1 in sequestration of zinc from host tissues during infection; hyphal, macrophage-induced; alkaline induced upon adherence to polystyrene; induced in oralpharyngeal candidasis; Spider biofilm induced	-0.873257	0.142201
orf19.3210	orf19.3210	Predicted protein of unknown function; Plc1-regulated	-1.16966	0.143297
orf19.7442	orf19.7442	Ortholog of C. dubliniensis CD36 : Cd36_86500, C. parapsilosis CDC317 : CPAR2_206120, Candida tenuis NRRL Y-1498 : CANTEDRAFT_100862 and Debaryomyces hansenii CBS767 : DEHA2F17270g	0.515562	0.143297
orf19.3906	orf19.3906	Protein of unknown function; mutants are viable	1.43386	0.144071
orf19.6443	orf19.6443	Protein with an enoyl-CoA hydratase related domain; Spider biofilm induced	-0.510655	0.144113
orf19.491	orf19.491	Endoplasmic reticulum (ER) protein-translocation complex subunit	-0.457421	0.144113
orf19.6134	orf19.6134	Ortholog(s) have role in ER-dependent peroxisome organization, retrograde vesicle-mediated transport, Golgi to ER and Dsl1p complex, endoplasmic reticulum membrane, nuclear envelope, peroxisome localization	-0.494154	0.144113
orf19.4922	orf19.4922	Ortholog(s) have Rab GTPase binding activity and Golgi apparatus, endoplasmic reticulum localization	0.486799	0.144906
orf19.728	TSC11	Protein similar to S. cerevisiae Tsc11p which is involved in sphingolipid biosynthesis; transposon mutation affects filamentous growth	0.471776	0.144906
orf19.156	FGR51	Protein lacking an ortholog in S. cerevisiae; transposon mutation affects filamentous growth; Hap43p-repressed gene	-0.400297	0.145278
orf19.5454	DAL1	Putative allantoinase; transcript regulated by Nrg1 and Mig1; macrophage/pseudohyphal-repressed	-0.518302	0.145596
orf19.7260	orf19.7260	Protein with a predicted NADP-dependent oxidoreductase or aldo-keto reductase domain; Hap43-repressed; Spider biofilm repressed	-0.542021	0.145649
orf19.4236	RET2	Delta subunit of the coatomer complex (COPI); coats Golgi-derived transport vesicles; involved in retrograde transport between Golgi and ER; interacts with Crk1 in the two-hybrid system; Spider biofilm repressed	-0.434877	0.14569
orf19.4471	orf19.4471	Ortholog(s) have role in protein targeting to vacuole, re-entry into mitotic cell cycle after pheromone arrest and endoplasmic reticulum membrane localization	-0.502396	0.145995
orf19.4812	orf19.4812	Phosphopantetheine:protein transferase (PPTase); Spider biofilm induced	-0.57382	0.145995
orf19.1221	ALG2	Putative mannosyltransferase involved in cell wall mannan biosynthesis; transcription is elevated in chk1, nik1, and sln1 homozygous null mutants	-0.461462	0.145995
orf19.6135.1	SMX4	Component of heteroheptameric complexes (Lsm1p, Lsm8p) involved in RNA processing and decay; flucytosine induced	-0.472687	0.145995
orf19.2991	HOL1	Putative MFS transporter; regulated by Nrg1; macrophage/pseudohyphal-repressed; induced by alpha pheromone in SpiderM medium; possibly an essential gene, disruptants not obtained by UAU1 method	-0.641615	0.145995
orf19.2579	orf19.2579	Msh4 ortholog of S. cerevisiae; involved in meiotic recombination and is required for normal levels of crossing over; Spider biofilm induced	-0.490441	0.145995
orf19.7358	SAM50	Predicted component of the SAM complex involved in mitochondrial protein import	0.603562	0.145995
orf19.5433	orf19.5433	Ortholog(s) have protein binding involved in protein folding activity, role in mitochondrial respiratory chain complex III assembly and mitochondrial matrix localization	-0.550108	0.145995
orf19.4633	orf19.4633	Ortholog(s) have carbonyl reductase (NADPH) activity, oxidoreductase activity, acting on the aldehyde or oxo group of donors, NAD or NADP as acceptor activity and cytosol, nucleus, ribosome localization	-0.430098	0.145995
orf19.2899	orf19.2899	Ortholog(s) have cytosol, nucleus localization	1.23445	0.146043
orf19.7539.1	orf19.7539.1	Putative adhesin-like protein; transcription detected in high-resolution tiling array experiments	-0.474874	0.146159
orf19.5662	PEP7	Vesicle transport protein; acts in endosomal transport; roles in metal ion resistance, virulence, adhesion, hyphal growth, chlamydospore formation; similar to S. cerevisiae Pep7p	-0.43013	0.146346
orf19.7403	orf19.7403	Ortholog of S. cerevisiae : YML020W, C. glabrata CBS138 : CAGL0J10538g, C. dubliniensis CD36 : Cd36_86190, C. parapsilosis CDC317 : CPAR2_404740 and Candida tenuis NRRL Y-1498 : CANTEDRAFT_107670	0.416465	0.146834
orf19.7425	orf19.7425	Ortholog(s) have uracil DNA N-glycosylase activity, role in DNA repair and mitochondrion, nucleus localization	-0.494453	0.147319
orf19.6435	orf19.6435	Highly conserved subunit of mitochondrial pyruvate carrier; Hap43-repressed; Spider biofilm repressed	-0.491869	0.147452
orf19.4091	MED18	RNA polymerase II mediator complex subunit; rat catheter biofilm repressed	-0.600781	0.147452
orf19.2306	orf19.2306	Ortholog(s) have acireductone dioxygenase (Ni2+-requiring) activity, role in L-methionine salvage from methylthioadenosine and cytosol, nucleus localization	-0.618797	0.147682
orf19.5684	orf19.5684	Ortholog(s) have structural constituent of ribosome activity and mitochondrial large ribosomal subunit localization	-0.427509	0.147779
orf19.7111.1	SOD3	Cytosolic manganese-containing superoxide dismutase; protects against oxidative stress; repressed by ciclopirox olamine, induced during stationary phase when SOD1 expression is low; Hap43-repressed; Spider and flow model biofilm induced	-0.688811	0.147782
orf19.1468	CDC55	Ortholog(s) have protein phosphatase type 2A regulator activity	-0.450251	0.147782
orf19.3551	DAD2	Essential subunit of the Dam1 (DASH) complex, which acts in chromosome segregation by coupling kinetochores to spindle microtubules	-0.727567	0.147862
orf19.2176	IFM3	Protein with a 2-hydroxyacid dehydrogenase catalytic domain; Hap43-repressed; Plc1-regulated; overlaps orf19.2177	0.5784	0.148111
orf19.4947	orf19.4947	Mitochondrial membrane protein of unknown function; Spider biofilm induced	-0.533481	0.148381
orf19.1255	ZCF5	Zn(II)2Cys6 transcription factor; colony morphology-related gene regulation by Ssn6	1.36673	0.148423
orf19.925	SAM51	Component of the SAM complex involved in mitochondrial protein import, involved in beta-barrel protein assembly; member of the Omp85 protein family	-0.531224	0.148467
orf19.7517	CHT1	Chitinase; putative N-terminal catalytic domain; has secretory signal sequence; lacks S/T region and N-glycosylation motifs of Chs2p and Chs3p; alkaline downregulated; expression not detected in yeast-form or hyphal cells	-0.748587	0.148467
orf19.1795	PUF3	Ortholog os S. cerevisiae Puf3; mRNA-binding protein involved in RNA catabolism; mutant is viable	-0.591609	0.148832
orf19.7021	GPH1	Putative glycogen phosphorylase; role in glycogen metabolism; regulated by Ssk1, Mig1, Tup1, Hap43; fluconazole-induced; localizes to cell surface of hyphae, not yeast; stationary phase enriched protein; Spider biofilm induced	-0.512886	0.148832
orf19.227	COX7	Putative cytochrome c oxidase; flucytosine induced; repressed by nitric oxide	0.635781	0.149357
orf19.4077	MIT1	Mannosylinositol phosphorylceramide (MIPC) synthase catalytic subunit; sphingolipid biosynthesis; fluconazole, caspofungin induced; macrophage-repressed; Spider biofilm induced	0.857278	0.149518
orf19.166	ASG1	Gal4p family zinc-finger transcription factor with similarity to S. cerevisiae Asg1p	0.448632	0.149974
orf19.3325	orf19.3325	Putative glycogen synthesis initiator; regulated by Efg1 and Efh1; Hog1-repressed; colony morphology-related gene regulation by Ssn6; induced by prostaglandins; flow model biofilm induced	-0.434076	0.149998
orf19.1253	PHO4	bHLH transcription factor of the myc-family; required for growth in medium lacking phosphate and for resistance to copper and Phloxine B; induced by Mnl1 under weak acid stress	-0.514012	0.149998
orf19.4093	PES1	Pescadillo homolog required for yeast cell growth, lateral yeast growth on filamentous cells and virulence in mice; hyphal cells grow normally in mutant; mutation confers hypersensitivity to 5-fluorocytosine, 5-fluorouracil, tubercidin	0.470735	0.15014
orf19.5528	MOB1	Putative mitotic exit network component; periodic mRNA expression, peak at cell-cycle G2/M phase	-0.643852	0.151506
orf19.3373	orf19.3373	Putative protein of unknown function; transcript upregulated in clinical isolates from HIV+ patients with oral candidiasis; Spider biofilm induced	0.887743	0.151853
orf19.1633	UTP4	Putative U3 snoRNA-associated protein; Hap43-induced; physically interacts with TAP-tagged Nop1; Spider biofilm induced	0.51345	0.15214
orf19.3342	orf19.3342	Ortholog(s) have role in protein deubiquitination and cytoplasm, nucleus localization	0.48723	0.15214
orf19.3603	MFG1	Regulator of filamentous growth; required for biofilm formation, virulence; interacts with Flo8 and Mss11	-0.543335	0.15214
orf19.1913	orf19.1913	Protein of unknown function; flow model biofilm induced	-0.570331	0.15214
orf19.7380	orf19.7380	Has domain(s) with predicted nucleic acid binding, nucleotide binding activity	-0.894619	0.15214
orf19.5209	orf19.5209	Ortholog(s) have role in CVT pathway, intra-Golgi vesicle-mediated transport and Golgi transport complex, cell division site, cytosol, nucleus localization	-0.654258	0.152416
orf19.4833	MLS1	Malate synthase; glyoxylate cycle enzyme; no mammalian homolog; regulated upon white-opaque switch; phagocytosis, strong oxidative stress induced; stationary phase enriched; flow model biofilm repressed; rat catheter, Spider biofilm induced	0.893552	0.152993
orf19.1010	MNT3	Mannosyltransferase; transcription elevated in cyr1, chk1, nik1, and sln1 homozygous null mutants; fungal-specific (no human or murine homolog)	0.555752	0.153
orf19.2524	MGE1	Putative mitochondrial matrix cochaperone; macrophage/pseudohyphal-repressed	0.490881	0.153506
orf19.2333	orf19.2333	Ortholog(s) have role in retrograde transport, endosome to Golgi and cytosol, late endosome, nucleus localization	-0.417118	0.154611
orf19.7506	orf19.7506	Ortholog(s) have ATPase activity, DNA binding, nucleosome binding activity, role in chromatin remodeling and Isw1 complex localization	0.446619	0.154611
orf19.1768	orf19.1768	Ortholog of C. parapsilosis CDC317 : CPAR2_407480, C. dubliniensis CD36 : Cd36_24170, Candida orthopsilosis Co 90-125 : CORT_0C06830 and Spathaspora passalidarum NRRL Y-27907 : SPAPADRAFT_65786	-0.60909	0.154611
orf19.3561	CDC7	Putative kinase; cell-cycle regulated periodic mRNA expression; S. cerevisiae ortholog is not cell-cycle regulated; possibly an essential gene, disruptants not obtained by UAU1 method	-0.475811	0.154611
orf19.7507	orf19.7507	Ortholog of C. dubliniensis CD36 : Cd36_25310, Pichia stipitis Pignal : PICST_30877, Candida tropicalis MYA-3404 : CTRG_01053 and Candida lusitaniae ATCC 42720 : CLUG_02644	0.445054	0.154611
orf19.3411	orf19.3411	Ortholog(s) have role in cellular bud site selection and cytosol, nucleus localization	0.449522	0.154611
orf19.3667	orf19.3667	Has domain(s) with predicted ATP binding, microtubule binding, microtubule motor activity, role in microtubule-based movement and microtubule associated complex localization	-0.764102	0.15469
orf19.233.1	HRT1	Ortholog of S. cerevisiae Hrt1; component of a nuclear ubiquitin-protein ligase complex involved in cell cycle control; induced by hydroxyurea; Spider biofilm induced	-0.377495	0.15469
orf19.5921	orf19.5921	Ortholog of C. dubliniensis CD36 : Cd36_84580, C. parapsilosis CDC317 : CPAR2_404290, Candida tenuis NRRL Y-1498 : CANTEDRAFT_115338 and Debaryomyces hansenii CBS767 : DEHA2G13596g	-0.521674	0.15469
orf19.7521	REP1	Protein involved in negative regulation of MDR1 transcription; mutants show increased resistance to azole drugs	0.431842	0.15469
orf19.910	PRP3	Predicted splicing factor, component of the U4/U6-U5 snRNP complex; Hap43-induced gene; rat catheter biofilm induced	0.419437	0.154787
orf19.22.1	orf19.22.1	Pseudogene; added to Assembly 21 based on comparative genome analysis	1.61599	0.154787
orf19.780	DUR1,2	Urea amidolyase; hydrolyzes urea to CO2; use of urea as N source and for hyphal switch in macrophage; regulated by Nrg1/Hap43; required for virulence; promotes mouse kidney and brain colonization; rat catheter and flow model biofilm induced	0.859392	0.154787
orf19.2067	orf19.2067	Protein with a predicted role in mitochondrial iron metabolism; Hap43-repressed; expression upregulated during growth in the mouse cecum; Spider biofilm induced	0.708303	0.154787
orf19.5885	orf19.5885	Putative U3 snoRNP protein; flucytosine induced	0.460653	0.154787
orf19.3689	orf19.3689	Putative protein similar to 6-phosphofructo-2-kinase/fructose-2,6-bisphosphatase; expression downregulated in an ssr1 null mutant	0.693535	0.154938
orf19.6602	orf19.6602	Ortholog(s) have role in aerobic respiration, ubiquinone biosynthetic process and mitochondrial inner membrane localization	0.507516	0.155609
orf19.6598	WAL1	Protein required for hyphal growth and for wild-type cell morphology, polarized budding, endocytosis, vacuole morphology; similar to Wiskott-Aldrich syndrome protein; localizes to cortical actin patches and hyphal tips	-0.454347	0.15577
orf19.5645	MET15	O-acetylhomoserine O-acetylserine sulfhydrylase; sulfur amino acid synthesis; immunogenic; Hog1, adherence-induced; brown color of mutant in Pb(2+) medium a visual selection; chlamydospore formation induced, F-12/CO2 biofilm induced	0.544245	0.15577
orf19.4394	orf19.4394	Protein of unknown function; induced by alpha pheromone in SpiderM medium	1.50889	0.15577
orf19.7052	orf19.7052	Putative polyphosphatidylinositol phosphatase; possibly an essential gene, disruptants not obtained by UAU1 method	-0.476484	0.156526
orf19.1449	orf19.1449	Protein of unknown function; induced in azole-resistant strain that overexpresses MDR1; protein present in exponential and stationary growth phase yeast cultures; Spider biofilm induced	0.954753	0.156653
orf19.2088	orf19.2088	Putative DNA polymerase epsilon subunit D; null mutant is viable but slow-growing and displays abnormal invasive growth on SD and YPD media; Spider biofilm repressed	-0.473906	0.156711
orf19.4688	DAG7	Secretory protein; a-specific, alpha-factor induced; mutation confers hypersensitivity to toxic ergosterol analog; fluconazole-induced; induced during chlamydospore formation in C. albicans and C. dubliniensis	0.938938	0.156902
orf19.7350	RCT1	Fluconazole-induced protein; Ras1, Cyr1 repressed and Efg1 induced; regulated by Nrg1, Tup1, Tbf1, Ssn6; induced in oralpharyngeal candidasis; rat catheter biofilm repressed	0.567495	0.156966
orf19.5978	orf19.5978	Has domain(s) with predicted oxidoreductase activity, transferase activity, transferring acyl groups other than amino-acyl groups, zinc ion binding activity and role in oxidation-reduction process	0.790944	0.157958
orf19.2786	orf19.2786	Ortholog(s) have AP-2 adaptor complex, cellular bud neck localization	-0.528637	0.157958
orf19.2317	orf19.2317	Protein of unknown function; induced by alpha pheromone in SpiderM medium	-1.13856	0.157958
orf19.7449	orf19.7449	Ortholog(s) have role in mitochondrial genome maintenance, plasmid maintenance and cytosol, mitochondrion localization	0.496473	0.157958
orf19.2669	orf19.2669	ORF in retrotransposon Tca4; similar to Pol region of retrotransposons encoding reverse transcriptase, protease, integrase; downstream of RHD2, similar to the Gag region encoding nucleocapsid-like protein; rat catheter biofilm induced	0.65627	0.157958
orf19.4787	orf19.4787	Ortholog(s) have cytoplasm, nucleus localization	-0.495073	0.157958
orf19.5563	RNH1	Ribonuclease H (RNAse H); hyphal-induced; flucytosine induced; similar to orf19.5564 (see Locus History); possibly essential (UAU1 method); rat catheter biofilm induced; flow model biofilm repressed	0.432833	0.158311
orf19.4358	orf19.4358	Putative protein of unknown function; Hap43p-repressed gene; S. cerevisiae ortholog YDL157C localizes to mitochondria	0.63024	0.158311
orf19.4731	orf19.4731	Ortholog(s) have role in CVT pathway, intra-Golgi vesicle-mediated transport and Golgi transport complex localization	0.464142	0.158337
orf19.3606	orf19.3606	Ortholog of S. cereviae Sna4 vacuolar outer membrane protein that plays a role in sensitivity to NA+; induced by Mnl1 under weak acid stress	0.541407	0.158337
orf19.1719	SGA1	Putative glucoamylase; induced in oralpharyngeal candidasis; rat catheter and Spider biofilm induced	0.644402	0.158337
orf19.5196	ESS1	Prolyl isomerase (parvulin class); essential; involved in yeast-hyphal switching, Cph1p pathway; has inflexible linker between WW and isomerase domains, unlike human homolog; functional homolog of S. cerevisiae Ess1p	-0.476254	0.160212
orf19.5059	GCS1	Gamma-glutamylcysteine synthetase; glutathione synthesis, required for virulence;induced in low iron, H2O2, Cd, or presence of human neutrophils; possibly adherence-induced; Spider and F-12/CO2 biofilm induced	0.501827	0.160212
orf19.1764	orf19.1764	Protein of unknown function; rat catheter and Spider biofilm induced	0.436923	0.160212
orf19.2274	orf19.2274	Ortholog of C. dubliniensis CD36 : Cd36_21450, Candida tropicalis MYA-3404 : CTRG_01739 and Candida albicans WO-1 : CAWG_05814	-0.666871	0.160212
orf19.3690.2	orf19.3690.2	Ribosomal 60S subunit protein; Spider biofilm repressed	0.706961	0.160212
orf19.135	EXO84	Predicted subunit of the exocyst complex, involved in exocytosis; localizes to a crescent on the surface of the hyphal tip	0.461359	0.160212
orf19.3128	orf19.3128	Ortholog(s) have syntaxin binding activity and role in ER to Golgi vesicle-mediated transport, positive regulation of SNARE complex assembly, retrograde vesicle-mediated transport, Golgi to ER, vesicle fusion with Golgi apparatus	-0.407027	0.160212
orf19.4016	orf19.4016	Putative ubiquinol-cytochrome-c reductase; amphotericin B induced; repressed by nitric oxide; protein level decreases in stationary phase cultures; Hap43-repressed; Spider biofilm repressed	-0.471833	0.160212
orf19.4834	orf19.4834	Ortholog of C. dubliniensis CD36 : Cd36_09140, C. parapsilosis CDC317 : CPAR2_804920, Debaryomyces hansenii CBS767 : DEHA2B10516g and Pichia stipitis Pignal : PICST_30058	1.42343	0.160212
orf19.6399	ATS1	Protein required for modification of wobble nucleosides in tRNA; induced upon adherence to polystyrene; regulated by Sef1, Sfu1, and Hap43	0.465259	0.160326
orf19.3924	orf19.3924	Ortholog of Candida albicans WO-1 : CAWG_04810	0.795254	0.160332
orf19.1374	orf19.1374	Ortholog of C. dubliniensis CD36 : Cd36_23840, Candida tenuis NRRL Y-1498 : CANTEDRAFT_104074, Debaryomyces hansenii CBS767 : DEHA2B13310g and Pichia stipitis Pignal : PICST_58235	-0.378513	0.160332
orf19.4842	orf19.4842	Protein of unknown function; Spider biofilm induced	-0.73742	0.160332
orf19.5211	IDP1	Putative isocitrate dehydrogenase; transcriptionally induced by interaction with macrophage; alkaline induced; Spider biofilm repressed	0.438821	0.160332
orf19.4886	orf19.4886	Putative adhesin-like protein; Hap43-repressed; rat catheter and Spider biofilm induced	1.65329	0.16048
orf19.3867	RPL7	Ribosomal protein L7; repressed upon phagocytosis by murine macrophages; Hap43-induced; rat catheter and Spider biofilm induced	0.456674	0.160577
orf19.2167	orf19.2167	Ortholog(s) have role in ribosomal large subunit biogenesis, ribosomal small subunit biogenesis and cytosolic large ribosomal subunit, nucleolus localization	0.461609	0.160577
orf19.4781	GRP1	Protein similar to dihydroflavonol-4-reductases	-0.495407	0.160577
orf19.725	orf19.725	Ortholog of C. dubliniensis CD36 : Cd36_31880, C. parapsilosis CDC317 : CPAR2_702220, Candida tenuis NRRL Y-1498 : CANTEDRAFT_115848 and Debaryomyces hansenii CBS767 : DEHA2E06028g	-0.676144	0.160577
orf19.377	PHR3	Putative beta-1,3-glucanosyltransferase with similarity to the A. fumigatus GEL family; fungal-specific (no human or murine homolog); possibly an essential gene, disruptants not obtained by UAU1 method	1.04455	0.161199
orf19.2241	PST1	Putative 1,4-benzoquinone reductase; hyphal-induced; regulated by Cyr1, Ras1, Efg1, Nrg1, Rfg1, Tup1; Hap43-induced; Spider biofilm induced	-0.62057	0.161254
orf19.5000	CYB2	Putative cytochrome b2 precursor; induced in high iron; alkaline repressed; colony morphology-related gene regulation by Ssn6; Hap43-repressed; pider biofilm induced	-0.571117	0.162599
orf19.6902	DBP7	Putative ATP-dependent DEAD-box RNA helicase; Hap43-induced; rat catheter biofilm induced	0.417407	0.162599
orf19.909	STP4	C2H2 transcription factor; induced in core caspofungin response; colony morphology-related gene regulation by Ssn6; induced by 17-beta-estradiol, ethynyl estradiol; rat catheter and Spider biofilm induced	1.21227	0.162632
orf19.7105	FAR1	Protein involved in regulation of pheromone-mediated mating; repressed by A1p and Alpha2p in white-phase cells; null mutant shows no pheromone response in opaque cells; overexpression causes enhanced pheromone response and cell cycle arrest	0.942536	0.162831
orf19.4525	orf19.4525	Ortholog(s) have endoplasmic reticulum, nuclear pore localization	0.41949	0.162831
orf19.4879.2	NTF2	Putative nuclear envelope protein; regulated by Ssn6; rat catheter biofilm repressed	-0.435581	0.162987
orf19.1761	orf19.1761	Predicted olichyl-diphosphooligosaccharide-protein glycotransferase; role in protein N-linked glycosylation; Spider biofilm repressed	-0.450213	0.162987
orf19.6498	orf19.6498	Ortholog(s) have role in RNA polymerase II complex localization to nucleus, RNA polymerase III complex localization to nucleus and DNA-directed RNA polymerase II, holoenzyme, cytoplasm localization	0.501637	0.162987
orf19.2452	orf19.2452	Protein of unknown function; induced in high iron; repressed in core caspofungin response; ketoconazole-repressed; colony morphology-related gene regulation by Ssn6; possibly subject to Kex2 processing	0.428999	0.163235
orf19.3459	orf19.3459	Putative serine/threonine/tyrosine (dual-specificity) kinase; disruptants not obtained by UAU1 method	-0.45982	0.163235
orf19.4743	AFG1	Putative mitochondrial ATPase of the AAA family; similar but not orthologous to S. cerevisiae Afg1; mutant is viable; regulated by Sef1, Sfu1, and Hap43	0.487301	0.163235
orf19.4340.1	orf19.4340.1	Ortholog(s) have role in mRNA splicing, via spliceosome and U1 snRNP, U4/U6 x U5 tri-snRNP complex, U5 snRNP, cytosol localization	0.481873	0.163235
orf19.695	RGS2	Protein of RGS superfamily; mutants are viable; rat catheter and Spider biofilm induced	0.592626	0.163235
orf19.1367	MTW1	Kinetochore component; amount of Nuf2p and Mtw1p protein detected at each centromere is consistent with a single kinetochore microtubule attachment site	-0.824806	0.163235
orf19.3753	SEF1	Zn2-Cys6 transcription factor; regulates iron uptake; negatively regulated by Sfu1p, positively regulated by Tbf1; promotes virulence in mice; mutants display decreased colonization of mouse kidneys; Spider biofilm induced	0.444386	0.163235
orf19.6121	MNL1	Transcription factor; induces transcripts of stress response genes via SLE (STRE-like) elements; required for adaptation to weak acid stress; activates a subset of the genes that are repressed by Nrg1	0.421057	0.163499
orf19.2116	NAT2	Putative N-terminal acetyltransferase; Hap43p-repressed gene; mutation confers hypersensitivity to toxic ergosterol analog	-0.42238	0.163882
orf19.6118	orf19.6118	Putative guanine nucleotide dissociation stimulator; transcription is positively regulated by Tbf1p	-0.620754	0.163905
orf19.3517	orf19.3517	Ortholog(s) have Dsc E3 ubiquitin ligase complex, endoplasmic reticulum, fungal-type vacuole lumen localization	0.490838	0.16414
orf19.4664	NAT4	Putative histone acetyltransferase; involved in regulation of white-opaque switch; early-stage flow model biofilm induced; Spider biofilm induced	0.469525	0.164451
orf19.4247	orf19.4247	Protein of unknown function; rat catheter and Spider biofilm repressed	-0.483132	0.166823
orf19.2608	ADH5	Putative alcohol dehydrogenase; regulated by white-opaque switch; fluconazole-induced; antigenic in murine infection; regulated by Nrg1, Tup1; Hap43, macrophage repressed, flow model biofilm induced; Spider biofilm induced	0.793067	0.166855
orf19.4557	orf19.4557	Ortholog(s) have microtubule binding, structural constituent of cytoskeleton activity and role in microtubule nucleation, mitotic spindle assembly checkpoint, protein localization to kinetochore, sister chromatid biorientation	-0.610386	0.166855
orf19.5896	orf19.5896	Protein of unknown function; induced by alpha pheromone in SpiderM medium	1.32003	0.166855
orf19.6072	CDC13	Essential protein with similarity to S. cerevisiae Cdc13p, involved in telomere maintenance	-0.638127	0.166855
orf19.7341.1	orf19.7341.1	Protein of unknown function; Spider biofilm induced	0.55365	0.167105
orf19.657	SAM2	S-adenosylmethionine synthetase; localizes to surface of hyphae, not yeast cells; alkaline, Hog1-induced; farnesol-downregulated; F-12/CO2 early biofilm induced; Spider biofilm repressed	0.476622	0.167105
orf19.759	SEC21	Ortholog(s) have role in ER to Golgi vesicle-mediated transport, retrograde vesicle-mediated transport, Golgi to ER and COPI vesicle coat, cytosol, endosome localization	-0.425952	0.167216
orf19.6160	orf19.6160	Ortholog(s) have role in eisosome assembly and eisosome, membrane raft, mitochondrion, plasma membrane localization	-0.543332	0.167358
orf19.589	VPS21	Late endosomal Rab small monomeric GTPase involved in transport of endocytosed proteins to the vacuole; involved in filamentous growth and virulence; Spider biofilm induced	0.479556	0.167737
orf19.1116	orf19.1116	Protein of unknown function; planktonic growth-induced gene	-0.613891	0.167771
orf19.1272	orf19.1272	Protein of unknown function; may play a role in regulation of cell size; rat catheter biofilm repressed	0.454397	0.167771
orf19.5121	OPT5	Oligopeptide transporter; fungal-specific (no human or murine homolog); induced by BSA, but not by tetrapeptide or pentapeptide	1.21238	0.167771
orf19.7570	UGA3	Zn(II)2Cys6 transcription factor; required for utilization of gamma-aminobutyrate (GABA) as a nitrogen source; mutants display decreased CFU in mouse kidneys; Spider biofilm induced	0.51354	0.167771
orf19.5214	VPS33	Ortholog(s) have ATP binding, phosphatidylinositol binding activity	-0.501904	0.167771
orf19.2646	ZCF13	Predicted Zn(II)2Cys6 transcription factor; similar to but not the true ortholog of S. cerevisiae Hap1; mutants display decreased colonization of mouse kidneys	0.544804	0.167771
orf19.2259	orf19.2259	Ortholog(s) have structural constituent of ribosome activity and mitochondrial large ribosomal subunit localization	-0.439176	0.167771
orf19.6782	BMT1	Beta-mannosyltransferase, required for addition of the 1st beta-mannose residue to acid-stable fraction of cell wall phosphopeptidomannan; 9-gene family member; mutants induce higher levels of inflammatory cytokines in mouse dendritic cells	-0.606664	0.167771
orf19.1108	HAM1	Putative deoxyribonucleoside triphosphate pyrophosphohydrolase; caspofungin repressed; regulated by Gcn2p and Gcn4p	0.381522	0.168209
orf19.6008	orf19.6008	S. cerevisiae ortholog YLL032C interacts with ribosomes; repressed by alpha pheromone in SpiderM medium	-0.667752	0.168325
orf19.7009	orf19.7009	Has domain(s) with predicted catalytic activity, coenzyme binding activity and role in cellular metabolic process	-0.709887	0.168865
orf19.3707	YHB1	Nitric oxide dioxygenase; acts in nitric oxide scavenging/detoxification; role in virulence in mouse; transcript activated by NO, macrophage interaction; Hap43, hypha repressed; mRNA binds She3	1.04547	0.169099
orf19.3653	FAT1	Predicted enzyme of sphingolipid biosynthesis; upregulated in biofilm	-0.408816	0.169099
orf19.997	SNL1	Ribosome-associated protein predicted to function in protein synthesis; 1 predicted transmembrane domain; rat catheter biofilm repressed	-0.526898	0.16938
orf19.3462	SAR1	Functional homolog of S. cerevisiae Sar1; which is required for ER-to-Golgi protein transport; binds GTP; similar to small GTPase superfamily proteins; gene has intron; Hap43-induced; rat catheter biofilm repressed	-0.398214	0.169591
orf19.284	orf19.284	Ortholog of C. dubliniensis CD36 : Cd36_82890, Debaryomyces hansenii CBS767 : DEHA2G01034g, Pichia stipitis Pignal : PICST_32242 and Candida guilliermondii ATCC 6260 : PGUG_04638	-1.18366	0.169691
orf19.928	orf19.928	Ortholog of C. dubliniensis CD36 : Cd36_50610, C. parapsilosis CDC317 : CPAR2_303690, Candida tenuis NRRL Y-1498 : CANTEDRAFT_93989 and Debaryomyces hansenii CBS767 : DEHA2E15400g	-0.557567	0.170475
orf19.841	orf19.841	Ortholog(s) have role in Golgi vesicle transport and Golgi membrane localization	-0.412077	0.170847
orf19.6898	orf19.6898	Protein similar to S. pombe SPBC1709.16c a predicted aromatic ring-opening dioxygenase; induced by benomyl treatment or in azole-resistant strain that overexpresses MDR1; Spider biofilm induced	0.477873	0.170847
orf19.4673	BMT9	Beta-mannosyltransferase, 9-gene family that includes characterized genes BMT1, BMT2, BMT3, and BMT4 with roles in beta-1,2-mannosylation of cell wall phosphopeptidomannan; regulated by Sef1, Sfu1, Hap43; rat catheter biofilm repressed	1.13168	0.170847
orf19.4601	orf19.4601	Putative RNA polymerase III transcription initiation factor complex (TFIIIC) subunit; possibly an essential gene, disruptants not obtained by UAU1 method	0.532267	0.170847
orf19.1930	CFL5	Ferric reductase; induced in low iron; ciclopirox olamine, flucytosine induced; amphotericin B, Sfu1 repressed; Tbf1, Hap43 induced	-1.11904	0.170847
orf19.3307	orf19.3307	Flavin-containing monooxygenase; catalyzes oxidation of biological thiols to maintain the ER redox buffer ratio for correct folding of disulfide-bonded proteins; Spider biofilm repressed	-0.746511	0.170973
orf19.4161	orf19.4161	Ortholog(s) have role in DNA repair and Smc5-Smc6 complex, nucleus localization	-0.61515	0.170973
orf19.2204	orf19.2204	Predicted membrane protein of unknown function; Spider biofilm induced	0.544487	0.171339
orf19.6744	orf19.6744	Ortholog(s) have role in regulation of mitotic metaphase/anaphase transition and cytosol, nucleus localization	-0.633524	0.17142
orf19.2916	orf19.2916	Ortholog of C. dubliniensis CD36 : Cd36_45740, C. parapsilosis CDC317 : CPAR2_401900, Candida tenuis NRRL Y-1498 : CANTEDRAFT_116046 and Pichia stipitis Pignal : PICST_28890	0.994214	0.17142
orf19.18	IMH3	Inosine monophosphate (IMP) dehydrogenase; enzyme of GMP biosynthesis; target of mycophenolic acid and mizoribine monophosphate; antigenic during infection; repressed in core stress response; snoRNA snR54 encoded within IMH3 intron	0.51756	0.17142
orf19.4376	orf19.4376	Protein of unknown function; Spider biofilm induced	0.405951	0.17142
orf19.2285	orf19.2285	Protein of unknown function; transcription induced by benomyl treatment	-0.955417	0.17142
orf19.5964	ARF2	Putative ADP-ribosylation factor; mutation confers hypersensitivity to Brefeldin A; Spider biofilm repressed	-0.420148	0.171842
orf19.5335	SGS1	RecQ-related DNA helicase; Bloom's syndrome-related gene; haploinsufficient for wild-type lifespan; upregulated in farnesol treated biofilm	-0.471534	0.172143
orf19.4713	orf19.4713	Ortholog of C. dubliniensis CD36 : Cd36_07300, C. parapsilosis CDC317 : CPAR2_208300, Candida tenuis NRRL Y-1498 : CANTEDRAFT_95879 and Debaryomyces hansenii CBS767 : DEHA2F26246g	-0.534531	0.172143
orf19.1782	orf19.1782	Membrane-localized protein of unknown function	-0.37875	0.172143
orf19.4304	GAP1	Amino acid permease; antigenic in human/mouse; 10-12 transmembrane regions; regulated by nitrogen source; alkaline, GlcNAc, phagocytosis induced; WT virulence in mice; Spider and flow model biofilm induced	0.508154	0.172143
orf19.528	SEC26	Secretory vesicles coatomer complex protein	-0.411687	0.172376
orf19.4596	orf19.4596	Protein of unknown function; Spider biofilm induced	0.415783	0.172376
orf19.3368	orf19.3368	Ortholog of Candida albicans WO-1 : CAWG_03466	2.46491	0.172376
orf19.301	PGA18	Putative GPI-anchored protein; regulated by Nrg1, Tup1; rat catheter biofilm repressed	-0.434059	0.172631
orf19.4457	BNI4	Protein required for wild-type cell wall chitin distribution, morphology, hyphal growth; not essential; similar to S. cerevisiae Bni4p (targeting subunit for Glc7p phosphatase, involved in bud-neck localization of chitin synthase III)	-0.398459	0.172821
orf19.1910	orf19.1910	Predicted NADH-dependent flavin oxidoreductase; Hap43-repressed gene	0.51843	0.172821
orf19.2753	ZCF15	Predicted Zn(II)2Cys6 transcription factor of unknown function; rat catheter biofilm induced	0.553736	0.172821
orf19.4005	orf19.4005	Putative dephospho-CoA kinase; protein likely to be essential for growth, based on an insertional mutagenesis strategy	-0.452009	0.172821
orf19.6605	orf19.6605	Ortholog(s) have fungal-type vacuole, mitochondrion localization	0.662102	0.173178
orf19.305	orf19.305	Protein of unknown function; upregulated in a cyr1 null mutant	-0.513928	0.173477
orf19.681	HAP43	CCAAT-binding factor-dependent transcription factor; repressor; also called CAP2; required for low iron response; similar to bZIP transcription factor AP-1; repressed by Sfu1; ciclopirox olamine induced; rat catheter, Spider biofilm induced	0.516729	0.173477
orf19.3544	orf19.3544	Putative protein of unknown function; Hap43p-repressed gene	0.718757	0.173486
orf19.5238	orf19.5238	Ortholog(s) have cytosol, nucleus localization	-0.458053	0.173578
orf19.5410	orf19.5410	Ortholog(s) have microtubule plus-end binding activity, role in nuclear migration along microtubule and cytoplasmic microtubule, nucleus localization	-0.456423	0.173578
orf19.7082	orf19.7082	S-adenosylmethionine transporter of the mitochondrial inner membrane; mitochondrial carrier family; predicted role in biotin biosynthesis and respiratory growth; Spider biofilm repressed	0.445793	0.173578
orf19.1507	AMN1	Putative negative regulator of exit from mitosis; Plc1-regulated; rat catheter biofilm induced	-0.585957	0.173578
orf19.5750	SHM2	Cytoplasmic serine hydroxymethyltransferase; complements glycine auxotrophy of S. cerevisiae shm1 shm2 gly1-1 mutant; antigenic; farnesol-upregulated in biofilm; stationary-phase enriched protein; rat catheter and Spider biofilm repressed	0.484304	0.173578
orf19.5506	PLC1	Phosphoinositide-specific phospholipase C (PI-PLC), delta-form; essential; roles in stress resistance, hyphal growth; upregulated in biofilm; predicted N-linked glycosylation; lacks conserved EF-hand domain	-0.416797	0.173578
orf19.3300	ZPR1	Protein with putative zinc finger; regulated by Gcn4p; repressed in response to amino acid starvation (3-aminotriazole treatment); upregulation correlates with clinical development of fluconazole resistance	0.430203	0.173984
orf19.5552	orf19.5552	Putative transcriptional regulator of ribonucleotide reductase genes; Spider biofilm induced	0.586342	0.174576
orf19.3004	orf19.3004	Ortholog(s) have fungal-type vacuole localization	0.513642	0.174642
orf19.6877	PNG2	Putative peptide:N-glycanase; gene has variable numbers of 12-bp repeats; induced by caspofungin, ciclopirox olamine, ketoconazole or hypoxia; gene of core caspofungin response; Hap43-induced; Spider biofilm induced	0.706618	0.174642
orf19.3038	TPS2	Trehalose-6-phosphate (Tre6P) phosphatase; mutant heat sensitive, accumulates Tre6P, decreased mouse virulence; possible drug target; 2 conserved phospohydrolase motifs; no mammalian homolog; Hap43-repressed; flow model biofilm induced	-0.495305	0.174848
orf19.6581	orf19.6581	Ortholog(s) have palmitoyltransferase activity, role in protein palmitoylation and endoplasmic reticulum localization	-0.416711	0.174861
orf19.5251	ZCF30	Predicted Zn(II)2Cys6 transcription factor; mutants are viable; repressed by fluphenazine; Spider biofilm induced	0.443824	0.175129
orf19.3722	orf19.3722	Predicted protein of rapamycin resistance; Spider biofilm induced	0.671536	0.17539
orf19.5798	LIG4	DNA ligase; mRNA detected in yeast-form and pseudohyphal cells, induced upon hyphal induction; suppresses S. cerevisiae ime1-1 mutant IME2 transcription defect; required for wild-type filamentous growth and wild-type pathogenesis	0.372212	0.17539
orf19.4900	MNN12	Predicted alpha-1,3-mannosyltransferase activity with a role in protein glycosylation	-0.436739	0.17539
orf19.5437	RHR2	Glycerol 3-phosphatase; roles in osmotic tolerance, glycerol accumulation in response to salt; Spider/flow model biofilm induced; regulated by macrophage, stress, yeast-hyphal switch, pheromone, Gcn4, Hog1, Nrg1, Tup1	0.719488	0.175421
orf19.6090	orf19.6090	Putative nucleolar protein with a predicted role in pre-rRNA processing and ribosome biogenesis; repressed by nitric oxide; required for flow model biofilm formation; Spider biofilm repressed	0.49704	0.175421
orf19.111	CAN2	Basic amino acid permease; arginine metabolism; regulated by Nrg1/Tup1; caspofungin, flucytosine induced; colony morphology-related regulation by Ssn6; Hap43-repressed; rat catheter and Spider biofilm induced; promoter bound by Efg1	0.682571	0.175566
orf19.6596	orf19.6596	Putative esterase; possibly transcriptionally regulated by Tac1; induced by Mnl1 under weak acid stress; protein present in exponential and stationary growth phase yeast cultures; Spider biofilm repressed	-0.570066	0.175758
orf19.7061	orf19.7061	Ortholog(s) have ATPase activity and cytosol, nucleus localization	-0.516479	0.175966
orf19.3133	GUT2	Glycerol-3-phosphate dehydrogenase; Plc1p-regulated; rat catheter biofilm induced; Spider biofilm induced	0.419907	0.176426
orf19.1180	orf19.1180	Putative 2-aminoadipate transaminase; rat catheter and Spider biofilm repressed	-0.528641	0.176585
orf19.1270	FRE3	Protein with similarity to ferric reductase Fre10p; possibly an essential gene, disruptants not obtained by UAU1 method	0.642649	0.176848
orf19.2284	orf19.2284	Protein with an FMN-binding domain; Hap43-repressed; flow model biofilm induced	-0.481641	0.176848
orf19.2678	BUB1	Putative cell cycle checkpoint kinase; mutation confers increased sensitivity to nocodazole	-0.379672	0.177603
orf19.4798	orf19.4798	Ortholog(s) have role in establishment of protein localization to plasma membrane and mitochondrion, plasma membrane localization	-0.380272	0.177924
orf19.3863	orf19.3863	Ortholog of C. dubliniensis CD36 : Cd36_31580, C. parapsilosis CDC317 : CPAR2_205000, Debaryomyces hansenii CBS767 : DEHA2G10846g and Pichia stipitis Pignal : PICST_32988	0.596007	0.178638
orf19.4076	MET10	Sulfite reductase; role in sulfur amino acid metabolism; induced by human whole blood or PMNs; Hog1-induced; possibly adherence-induced; flow model, Spider model, F-12/CO2 biofilm induced	0.460223	0.178719
orf19.4242	CST20	Protein kinase of Ste20p/p65PAK family, required for wild-type mating efficiency and virulence in a mouse model; Cst20p-Hst7p-Cek1p-Cph1p MAPK pathway regulates some hyphal growth; involved in Cdc42p growth regulation	-0.393283	0.178876
orf19.3127	CZF1	Transcription factor; regulates white-opaque switch; hyphal growth regulator; expression in S. cerevisiae causes dominant-negative inhibition of pheromone response; required for yeast cell adherence to silicone; Spider biofilm induced	0.644712	0.178876
orf19.6557	orf19.6557	Protein with a predicted fatty acid amide hydrolase I domain; induced by Mnl1 under weak acid stress	0.465335	0.179251
orf19.4122	orf19.4122	Ortholog(s) have acyl-CoA hydrolase activity, role in fatty acid beta-oxidation and mitochondrion, peroxisome localization	0.502679	0.179251
orf19.1682	orf19.1682	Membrane protein; Hap43p-repressed gene; repressed by nitric oxide	-0.439988	0.179454
orf19.3841	orf19.3841	Putative protein serine/threonine kinase; predicted role in vesicle formation in autophagy and the cytoplasm-to-vacuole targeting (Cvt) pathway; Spider biofilm induced	0.637548	0.179716
orf19.7544	TLO1	Member of a family of telomere-proximal genes of unknown function; hypha-induced expression; rat catheter biofilm repressed	-0.978222	0.180225
orf19.1862	orf19.1862	Possible stress protein; increased transcription associated with CDR1 and CDR2 overexpression or fluphenazine treatment; regulated by Sfu1, Nrg1, Tup1; stationary phase enriched protein; Spider biofilm induced	-0.766605	0.180973
orf19.2386	orf19.2386	Ortholog(s) have role in endonucleolytic cleavage in 5'-ETS of tricistronic rRNA transcript (SSU-rRNA, 5.8S rRNA and LSU-rRNA), more	0.402658	0.181179
orf19.2081	POM152	Putative nuclear pore membrane glycoprotein	-0.476132	0.181797
orf19.5353	orf19.5353	Ortholog of C. parapsilosis CDC317 : CPAR2_407790, C. dubliniensis CD36 : Cd36_24630, Candida orthopsilosis Co 90-125 : CORT_0C07130 and Spathaspora passalidarum NRRL Y-27907 : SPAPADRAFT_149801	1.22665	0.181966
orf19.2314	orf19.2314	Protein with a role in nucleolar integrity and processing of pre-rRNA; mutation confers hypersensitivity to 5-fluorocytosine (5-FC), 5-fluorouracil (5-FU), and tubercidin (7-deazaadenosine); Hap43-induced; Spider biofilm induced	0.414122	0.181974
orf19.5805	DLD1	Putative D-lactate dehydrogenase; white cell-specific trancript; colony morphology-related gene regulation by Ssn6; Hap43-repressed; rat catheter biofilm induced; Spider biofilm repressed	-0.384495	0.182035
orf19.1474	SLA1	Protein required for assembly of the cortical actin cytoskeleton; contains three SH3 domains; transcription is regulated by Nrg1 and Mig1; flow model biofilm repressed	-0.408823	0.182217
orf19.1490	MSB2	Mucin family adhesin-like protein; cell wall damage sensor; required for Cek1 phosphorylation by cell wall stress; Rim101-repressed; activation releases extracellular domain into medium; Spider biofilm induced	-0.390986	0.182217
orf19.7501	orf19.7501	Nucleosome assembly protein; protein present in exponential and stationary growth phase yeast cultures	0.412751	0.182217
orf19.2346	orf19.2346	Putative protein of unknown function, transcription is positively regulated by Tbf1p	0.40485	0.182217
orf19.1049	orf19.1049	Predicted NUDIX hydrolase domain; Hap43-induced	0.710356	0.182217
orf19.2812	orf19.2812	Protein of unknown function; Spider biofilm induced	0.528524	0.182254
orf19.1091	NOP8	Ortholog of S. cereviiae Nop8; has a role in ribosomal large subunit biogenesis; rat catheter and Spider biofilm induced	0.472169	0.182254
orf19.1227	ZCF4	Putative Zn(II)2Cys6 transcription factor	0.833273	0.18266
orf19.7247	RIM101	Transcription factor; alkaline pH response; required for alkaline-induced hyphal growth; role in virulence in mice; activated by C-terminal proteolytic cleavage; mediates both positive and negative regulation; Spider biofilm induced	0.503954	0.18266
orf19.5066	orf19.5066	Putative pre-60S pre-ribosomal particle subunit; essential gene; S. cerevisiae ortholog RRP17 is essential; Hap43p-induced; rat catheter biofilm induced	0.515537	0.182864
orf19.3442	orf19.3442	Putative oxidoreductase; Hap43-repressed gene	0.405928	0.183034
orf19.4756	orf19.4756	Ortholog of S. cerevisiae : YTP1, C. dubliniensis CD36 : Cd36_08490, C. parapsilosis CDC317 : CPAR2_801590, Candida tenuis NRRL Y-1498 : CANTEDRAFT_109732 and Debaryomyces hansenii CBS767 : DEHA2C10384g	0.45598	0.183034
orf19.1317	OSH3	Protein required for wild-type filamentation; has oxysterol binding protein domain and pleckstrin homology motif; overproducton suppresses cph1 homozygous null filamnetation defect; similar to S. cerevisiae Osh3p	-0.376839	0.183139
orf19.4036	APM1	Ortholog of S. cerevisiae/S. pombe Apm1; a clathrin-associated protein complex (AP-1) subunit; phosphorylated protein; Tn mutation affects filamentous growth; Spider biofilm repressed	-0.414053	0.183769
orf19.431	ZCF2	Zn(II)2Cys6 transcription factor; regulates sulfite tolerance through expression of SSU1 and CDG1; Hap43-repressed; Spider biofilm induced	0.463647	0.183973
orf19.832	GPI13	Major facilitator superfamily protein; has phosphodiesterase/nucleotide pyrophosphatase domain; similar to S. cerevisiae Gpi13p, which acts in GPI anchor biosynthesis; Hap43p-induced gene	-0.411246	0.183973
orf19.607	orf19.607	Protein involved in transcription-coupled nucleotide excision repair of UV-induced DNA lesions; Spider biofilm induced	0.468439	0.183973
orf19.1725	orf19.1725	Putative adhesin-like protein	-0.528324	0.18399
orf19.3991	orf19.3991	Ortholog(s) have role in cellular lipid metabolic process and cytosol localization	0.450464	0.184093
orf19.851	orf19.851	Protein of unknown function; repressed by Rim101; negatively modulates intracellular ATP levels during the development of azole resistance; induced by Ca(2+) in a calcineurin-dependent manner; Spider biofilm induced	0.750945	0.184523
orf19.6092	KEL1	Kelch repeat domain-containing protein; localizes to sites of polarized growth; mutant colonies exhibit slightly decreased filamentation ratio; not required for buccal epithelial cell adherence or virulence in mice	-0.487781	0.184875
orf19.1582	orf19.1582	Predicted membrane transporter; member of the drug:proton antiporter (12 spanner) (DHA1) family, major facilitator superfamily (MFS); mRNA binds She3	0.764542	0.184875
orf19.3922	orf19.3922	Possible pyrimidine 5' nucleotidase; protein present in exponential and stationary growth phase yeast cultures; Hap43p-repressed gene	0.44693	0.184875
orf19.1471	COX4	Putative cytochrome c oxidase subunit IV; Mig1-regulated; macrophage/pseudohyphal-induced gene; macrophage-induced protein; repressed by nitric oxide; 5'-UTR intron; Hap43-repressed	-0.413278	0.184891
orf19.4739	MSS116	Putative DEAD-box protein; required for efficient splicing of mitochondrial Group I and II introns; Hap43-induced; rat catheter biofilm induced	0.452135	0.186757
orf19.1233	ADE4	Putative phosphoribosylpyrophosphate amidotransferase; flucytosine induced	0.524357	0.186906
orf19.3260	orf19.3260	Ortholog(s) have phosphopantothenoylcysteine decarboxylase activity, role in coenzyme A biosynthetic process, response to salt stress and phosphopantothenoylcysteine decarboxylase complex localization	0.545726	0.186923
orf19.7089	PMR1	Putative secretory pathway P-type Ca2+/Mn2+-ATPase; required for protein glycosylation and cell wall maintenance; required for hyphal tip oscillation in semisolid substrate; putative ortholog of S. cerevisiae PMR1	-0.451896	0.187754
orf19.2129	orf19.2129	Ortholog of S. cerevisiae Spo71; a meiosis-specific protein required for spore wall formation during sporulation in S. cerevisiae; possibly an essential gene, disruptants not obtained by UAU1 method	-0.456802	0.187754
orf19.4211	FET3	Multicopper oxidase; for growth in low iron, prostaglandin E2 synthesis; ketoconazole/caspofungin/amphotericin B repressed; Sef1/Sfu1/Hap43 regulated; reports differ if functional homolog of ScFet3; rat catheter and Spider biofilm induced	-0.710501	0.188507
orf19.7612	CTM1	Putative cytochrome c lysine methyltransferase; regulated by Gcn2 and Gcn4; transcript induced by Mnl1 under weak acid stress; early-stage flow model biofilm induced	-0.448901	0.188588
orf19.1366	orf19.1366	Has domain(s) with predicted oxidoreductase activity, acting on paired donors, with incorporation or reduction of molecular oxygen, 2-oxoglutarate as one donor, and incorporation of one atom each of oxygen into both donors activity	0.733192	0.188745
orf19.669	PRM1	Putative membrane protein with a predicted role in membrane fusion during mating; Hap43p-repressed gene; protein induced during the mating process	0.856762	0.188745
orf19.6100	orf19.6100	Cardiolipin synthase; ortholog of S. cerevisiae Crd1; transcript is upregulated in clinical isolates from HIV+ patients with oral candidiasis; mutants are viable; Spider biofilm repressed	-0.532154	0.188799
orf19.3861	SIS1	Putative Type II HSP40 co-chaperone; macrophage/pseudohyphal-repressed; heavy metal (cadmium) stress-induced; heterozygous null mutant displays sensitivity to virgineone; rat catheter biofilm induced	0.440275	0.188823
orf19.6760	MDS3	TOR signaling pathway component; required for growth and hyphal formation at alkaline pH, for full virulence in a mouse model of systemic infection and for SD and Spider medium biofilm formation; role in chlamydospore formation	-0.442869	0.188829
orf19.2644	QCR2	Ubiquinol-cytochrome-c reductase; antigenic; induced by interaction with macrophage; repressed by nitric oxide; in detergent-resistant membrane fraction (possible lipid raft component); levels decrease in stationary phase; Hap43p-repressed	-0.432571	0.189086
orf19.3661	orf19.3661	Putative deubiquitinating enzyme; induced by Mnl1 under weak acid stress	0.680539	0.189128
orf19.2668	RHD2	Predicted ORF in retrotransposon Tca4 with similarity to the Gag region encoding nucleocapsid-like protein; overlaps blocked reading frame orf19.2668.1; yeast-enriched transcript; rat catheter biofilm induced	0.57217	0.189257
orf19.290	KRE5	UDP-glucose:glycoprotein glucosyltransferase; 1,6-beta-D-glucan biosynthesis, hyphal growth, virulence in mouse IV model; partially complements S. cerevisiae kre5 mutant defects; flow biofilm repressed, Bcr1-repressed in RPMI a/a biofilms	-0.388263	0.189257
orf19.4599	PHO89	Putative phosphate permease; transcript regulated upon white-opaque switch; alkaline induced by Rim101; possibly adherence-induced; F-12/CO2 model, rat catheter and Spider biofilm induced	0.90709	0.189758
orf19.5519	GCV1	Putative T subunit of glycine decarboxylase; transcript negatively regulated by Sfu1; Spider biofilm repressed	0.448053	0.189758
orf19.5666	orf19.5666	Ortholog(s) have transcription coactivator activity	-0.387774	0.189758
orf19.171	DBP2	Putative DEAD-box family ATP-dependent RNA helicase; flucytosine induced; repressed in core stress response	0.607986	0.189758
orf19.746	orf19.746	Has domain(s) with predicted role in protein transport	0.490781	0.189758
orf19.7438	UBA1	Ubiquitin-activating enzyme; protein level decreases in stationary phase cultures	-0.420608	0.190073
CaalfMp08	COX1	Subunit I of cytochrome c oxidase, which is the terminal member of the mitochondrial (mt) inner membrane electron transport chain; one of three mt-encoded subunits; alternatively spliced transcripts encode 4 putative splicing endonucleases	-1.63843	0.190399
orf19.2108	SOD6	Copper- and zinc-containing superoxide dismutase; gene family includes SOD1, SOD4, SOD5, and SOD6; gene may contain an intron; Hap43-repressed; flow model and rat catheter biofilm induced	0.683231	0.190399
orf19.2504	BMS1	Putative GTPase; Hap43-induced gene; mutation confers resistance to 5-fluorocytosine (5-FC); flucytosine induced; repressed by prostaglandins; Spider biofilm induced	0.448363	0.190557
orf19.6166	orf19.6166	Ortholog of C. dubliniensis CD36 : Cd36_80810, C. parapsilosis CDC317 : CPAR2_101800, Candida tenuis NRRL Y-1498 : CANTEDRAFT_103482 and Debaryomyces hansenii CBS767 : DEHA2F17864g	-0.391952	0.190557
orf19.4985	GUP1	Putative O-acyltransferase with a role in glycerol uptake; functionally complements growth of S. cerevisiae gup1 mutant under salt stress; required for normal ergosterol distribution, hyphal growth, biofilm formation	-0.552198	0.190557
orf19.6863	VPH1	Vacuolar H(+)-ATPase; transcription regulated by Nrg1, Mig1, and Tup1	-0.422631	0.190843
orf19.7426	orf19.7426	Ortholog(s) have dolichyl-diphosphooligosaccharide-protein glycotransferase activity, role in protein N-linked glycosylation via asparagine, protein complex assembly and oligosaccharyltransferase complex localization	-0.380643	0.191465
orf19.5897	orf19.5897	Ortholog(s) have Seh1-associated complex, cytosol, extrinsic to fungal-type vacuolar membrane localization	-0.40237	0.191595
orf19.918	CDR11	Putative transporter of PDR subfamily of ABC family; Gcn4-regulated; induced by Rim101 at pH 8; Spider biofilm induced	0.612769	0.192448
orf19.715	orf19.715	Protein of unknown function; Hap43-induced; rat catheter and Spider biofilm induced	-0.487635	0.192697
orf19.6813	orf19.6813	Protein of unknown function; Hap43-induced gene	0.972581	0.193033
orf19.3734	GEF2	Member of the voltage chloride channel family; Hap43p-repressed gene	0.593784	0.193033
orf19.3763	orf19.3763	Has domain(s) with predicted serine-type endopeptidase activity and integral to membrane localization	-0.428901	0.194293
orf19.3822	SCS7	Putative ceramide hydroxylase; regulated by Nrg1; induced in high iron; fluconazole-induced; Hap43-repressed; Spider biofilm induced	0.532499	0.194404
orf19.2360	URA2	Putative bifunctional carbamoylphosphate synthetase-aspartate transcarbamylase; flucytosine induced; macrophage/pseudohyphal-induced; 5'-UTR intron; flow model biofilm repressed	0.522416	0.194924
orf19.3314	TRS20	Ortholog(s) have role in ER to Golgi vesicle-mediated transport and TRAPP complex, cytosol, nucleus localization	-0.588591	0.194924
orf19.5850	NOC2	Putative nucleolar complex protein; Hap43-induced; transposon mutation affects filamentous growth; mutation confers hypersensitivity to 5-fluorouracil (5-FU), tubercidin (7-deazaadenosine); repressed in core stress response	0.435644	0.195008
orf19.4494	KTR2	Mannosyltransferase; transcription elevated in chk1, nik1, and sln1 homozygous null mutants; fungal-specific (no human or murine homolog); possibly an essential gene, disruptants not obtained by UAU1 method	0.475622	0.195041
orf19.2248	ARE2	Acyl CoA:sterol acyltransferase; uses cholesterol and oleoyl-CoA substrates; protoberberine derivative drug inhibits enzyme activity; ketoconazole-induced; Hap43-repressed; flow model biofilm induced; Spider biofilm induced	0.398262	0.195041
orf19.5658	MNN10	Ortholog(s) have alpha-1,6-mannosyltransferase activity, role in barrier septum assembly and alpha-1,6-mannosyltransferase complex localization	-0.42858	0.195158
orf19.1285	orf19.1285	Plasma membrane-localized protein of unknown function; Hap43p-repressed gene	-0.411224	0.19537
orf19.1199	NOP5	Ortholog of S. cerevisiae Nop58; involved in pre-rRNA process; Tn mutation affects filamentous growth; macrophage/pseudohyphal-induced; physically interacts with TAP-tagged Nop1; Spider biofilm repressed	0.487815	0.195785
orf19.4682	HGT17	Putative MFS family glucose transporter; 20 members in C. albicans; 12 probable membrane-spanning segments; induced at low (0.2%, compared to 2%) glucose in rich media; Spider biofilm induced	1.09473	0.195923
orf19.7645	orf19.7645	Biotin protein ligase; catalyzes covalent attachment of biotin to biotin-dependent enzymes including acetyl CoA carboxylase and pyruvate carboxylase	0.37106	0.19638
orf19.4021	orf19.4021	Ortholog of C. dubliniensis CD36 : Cd36_54870, C. parapsilosis CDC317 : CPAR2_100250, Debaryomyces hansenii CBS767 : DEHA2D13992g and Pichia stipitis Pignal : PICST_40400	-0.405392	0.196757
orf19.4341	orf19.4341	Ortholog(s) have role in attachment of GPI anchor to protein and GPI-anchor transamidase complex localization	-0.603327	0.196757
orf19.5727	orf19.5727	Ortholog of C. dubliniensis CD36 : Cd36_64130, C. parapsilosis CDC317 : CPAR2_601230, Candida tenuis NRRL Y-1498 : CANTEDRAFT_115908 and Debaryomyces hansenii CBS767 : DEHA2E12540g	0.398861	0.196757
orf19.6662	orf19.6662	Putative coenzyme Q (ubiquinone) binding protein; transcript is upregulated in clinical isolates from HIV+ patients with oral candidiasis	-0.808346	0.196757
orf19.7332	ELF1	Putative mRNA export protein; Walker A and B (ATP/GTP binding) motifs; required for wild-type morphology, growth; expressed in hyphal, pseudohyphal, and yeast form; Hap43-induced; Spider and flow model biofilm induced	0.476203	0.196854
orf19.6414.3	TPM2	Putative tropomyosin isoform 2; regulated by Gcn4; repressed by amino acid starvation; macrophage-induced; protein levels decrease in stationary cells; Hap43-induced; rat catheter and Spider biofilm repressed	-0.446159	0.197612
orf19.5380	LYS144	Zn(II)2Cys6 transcription factor; has similarity to S. cerevisiae Lys14, involved in the regulation of lysine biosynthesis genes	0.578041	0.197612
orf19.5475	orf19.5475	Sef1p-, Sfu1p-, and Hap43p-regulated gene	1.10858	0.197684
orf19.4823	LIP6	Secreted lipase, member of family of lipase genes expressed differentially in response to carbon source and during infection; may have a role in nutrition and/or in creating an acidic microenvironment; induced on adherence to polystyrene	-0.631323	0.197742
orf19.763	orf19.763	Small subunit of the heterodimeric cap binding complex; component of the spliceosomal commitment complex; Spider biofilm repressed	0.372187	0.200099
orf19.1865	MCS7	S. cerevisiae ortholog Mcs7 has a role in reciprocal meiotic recombination; Spider biofilm repressed	0.447505	0.20014
orf19.6402	CYS3	Cystathionine gamma-lyase; induced by alkaline, amphotericin B, cadmium stress, oxidative stress via Cap1; possibly adherence-induced; Hog1 regulated; reduced levels in stationary phase yeast cells; Spider and flow model biofilm induced	0.570235	0.201326
orf19.17	SCP1	Putative cortical actin cytoskeleton protein; constitutive expression independent of MTL or white-opaque status	0.717259	0.201832
orf19.529	orf19.529	Ortholog of C. dubliniensis CD36 : Cd36_29750, C. parapsilosis CDC317 : CPAR2_205260, Candida tenuis NRRL Y-1498 : CANTEDRAFT_91782 and Debaryomyces hansenii CBS767 : DEHA2F19294g	-0.400371	0.202503
orf19.2361	SPT10	Ortholog(s) have sequence-specific DNA binding activity	-0.376782	0.2029
orf19.4278	orf19.4278	Ortholog(s) have methylated histone residue binding activity and role in negative regulation of transcription from RNA polymerase II promoter	0.450379	0.203356
orf19.3995	RIM13	Protease of the pH response pathway; likely to mediate activation of Rim101 via C-terminal cleavage; required for alkaline pH-induced hyphal growth and for normal chlamydospore formation; Hap43-repressed; flow model biofilm induced	-0.430928	0.203668
orf19.2761	orf19.2761	Putative glycosylphosphatidylinositol (GPI) anchor assembly protein; transposon insertion causes decreased colony wrinkling but does not block true hyphal growth; induced by nitric oxide independent of Yhb1p	-0.57251	0.204197
orf19.5250	orf19.5250	Has domain(s) with predicted cofactor binding activity	-0.469528	0.204375
orf19.6010	CDC5	Polo-like kinase; member of conserved Mcm1 regulon; depletion causes defects in spindle elongation and Cdc35-dependent filamentation; virulence-group-correlated expression; likely essential (UAU1 method); Spider biofilm repressed	-0.531077	0.204905
orf19.1002	orf19.1002	Protein of unknown function; Hap43-repressed gene	-0.732608	0.204905
orf19.804	orf19.804	Putative mitochondrial carrier family transporter; rat catheter biofilm induced	0.691343	0.204905
orf19.5960	NCE102	Non classical protein export protein; localized to plasma membrane; Hap43-induced gene; flow model biofilm induced; Spider biofilm induced	-0.46551	0.205378
orf19.7518	ZCF38	Putative Zn(II)2Cys6 transcription factor	-0.451696	0.205644
orf19.1405	PHO13	Putative 4-nitrophenylphosphatase; Hap43p-repressed gene; transcription is regulated upon yeast-hyphal switch	-0.395631	0.205644
orf19.3548.1	WH11	White-phase yeast transcript; expression in opaques increases virulence/switching; mutant switches as WT; Hap43, hypoxia, ketoconazol induced; required for RPMI biofilm; Bcr1-induced in RPMI a/a biofilm; rat catheter, Spider biofilm induced	0.962395	0.205644
orf19.2848	orf19.2848	Predicted regulatory subunit of the Atg1 signaling complex; required for vesicle formation during autophagy and the cytoplasm-to-vacuole targeting (Cvt) pathway; Spider biofilm induced	-0.540977	0.205844
orf19.3698	orf19.3698	Protein of unknown function that may function in RNA processing; filament induced	-0.876305	0.206546
orf19.5861.1	orf19.5861.1	Protein of unknown function; Spider biofilm induced	0.571941	0.206546
orf19.3108	orf19.3108	Putative DNA repair methyltransferase; induced by nitric oxide independent of Yhb1; Spider biofilm induced	-0.432712	0.206577
orf19.3006	GGA2	Protein involved in Golgi trafficking; rat catheter and Spider biofilm repressed	-0.388023	0.206867
orf19.1600	orf19.1600	Ortholog of C. dubliniensis CD36 : Cd36_23530, C. parapsilosis CDC317 : CPAR2_406140, Candida tenuis NRRL Y-1498 : CANTEDRAFT_116829 and Debaryomyces hansenii CBS767 : DEHA2B01826g	-0.395093	0.206934
orf19.4390	orf19.4390	Protein of unknown function; repressed by alpha pheromone in SpiderM medium; transcript induced by Mnl1 under weak acid stress	-0.433233	0.207131
orf19.6447	ARF1	ADP-ribosylation factor; probable GTPase involved in intracellular transport; one of several C. albicans ADP-ribosylation factors; N-myristoylprotein; substrate of Nmt1; Spider biofilm induced	0.458496	0.207131
orf19.6731.1	orf19.6731.1	Ortholog of C. dubliniensis CD36 : Cd36_87460, C. parapsilosis CDC317 : CPAR2_808260, Debaryomyces hansenii CBS767 : DEHA2F07084g and Pichia stipitis Pignal : psti_CGOB_00185	-0.43825	0.20821
orf19.1280	SUI1	Putative translation initiation factor; flucytosine induced; genes encoding ribosomal subunits, translation factors, and tRNA synthetases are downregulated upon phagocytosis by murine macrophage	0.425514	0.208829
orf19.747	NBP35	Similar to nucleotide-binding proteins; increased transcription is observed upon benomyl treatment; transcription is induced upon filamentous growth	0.394703	0.210073
orf19.839	orf19.839	Putative endoribonuclease; induced by nitric oxide independent of Yhb1p; mutation confers hypersensitivity to aureobasidin A	-0.448033	0.210107
orf19.6168	orf19.6168	Ortholog of C. dubliniensis CD36 : Cd36_80830, Debaryomyces hansenii CBS767 : DEHA2F17930g, Candida tropicalis MYA-3404 : CTRG_04030 and Candida lusitaniae ATCC 42720 : CLUG_04224	-0.420335	0.210107
orf19.1411	orf19.1411	Putative cytochrome P450; Hap43-repressed gene	0.396054	0.21045
orf19.6923.1	orf19.6923.1	Ortholog of C. parapsilosis CDC317 : CPAR2_502850, Candida tenuis NRRL Y-1498 : CANTEDRAFT_135869, Debaryomyces hansenii CBS767 : DEHA2F18260g and Pichia stipitis Pignal : psti_CGOB_00119	0.364502	0.211007
orf19.2642	orf19.2642	Ortholog(s) have myosin II binding activity, role in actomyosin contractile ring contraction and cellular bud neck contractile ring localization	-0.7877	0.211007
orf19.3051	orf19.3051	Protein of unknown function; S. pombe ortholog SPAC17A2.02c plays a role in resistance to cadmium; colony morphology-related gene regulation by Ssn6; Spider biofilm repressed	0.542047	0.213826
orf19.6151	ARC15	Putative ARP2/3 complex subunit; mutation confers hypersensitivity to cytochalasin D	-0.418779	0.213826
orf19.3982	orf19.3982	Maltase; induced during growth on sucrose; induced by alpha pheromone in SpiderM medium; early-stage flow model biofilm indced	-0.599578	0.213826
orf19.3823	ZDS1	Nonessential protein; similar to S. cerevisiae Zds1p	-0.399887	0.214332
orf19.7673	orf19.7673	Ortholog(s) have mRNA binding activity, role in mRNA splicing, via spliceosome and U1 snRNP, U2-type prespliceosome, U4/U6 x U5 tri-snRNP complex, U5 snRNP, commitment complex localization	-0.37631	0.214332
orf19.2989	GOR1	Ortholog(s) have glyoxylate reductase activity, role in glyoxylate catabolic process and cytosol, mitochondrion, nucleus localization	0.456246	0.214332
orf19.3161	orf19.3161	Ortholog(s) have ATPase activator activity, RNA binding activity	0.35409	0.214661
orf19.2959	orf19.2959	Predicted ORF from Assembly 19; removed from Assembly 20; subsequently reinstated in Assembly 21 based on comparative genome analysis	1.01574	0.215233
orf19.1587	HGT20	Putative glucose transporter of the major facilitator superfamily; the C. albicans glucose transporter family comprises 20 members; 12 probable membrane-spanning segments; regulated by Nrg1	0.528665	0.215233
orf19.3001	TEM1	Protein similar to S. cerevisiae Tem1p, which is a GTPase involved in termination of the M phase of the cell cycle; induced under Cdc5p depletion	-0.507748	0.215722
orf19.3290	orf19.3290	Plasma membrane-localized protein; repressed by nitric oxide; Hap43p-repressed gene	-0.380017	0.215879
orf19.526	NHP2	Putative H/ACA snoRNP protein; macrophage/pseudohyphal-induced	0.420297	0.215879
orf19.3341	orf19.3341	Putative tRNA-Arg synthetase; essential; genes encoding ribosomal subunits, translation factors, and tRNA synthetases are downregulated upon phagocytosis by murine macrophage; downregulated by growth in the mouse cecum	0.399138	0.216845
orf19.258	orf19.258	Protein of unknown function; Spider biofilm induced	1.2545	0.217199
orf19.7098	orf19.7098	Putative protein of unknown function; Hap43-repressed; repressed by nitric oxide; Spider biofilm induced	-0.469792	0.217199
orf19.3759	orf19.3759	Putative elongator complex subunit; for modification of wobble nucleosides in tRNA; Spider biofilm induced	0.381087	0.217199
orf19.3756	CHR1	Predicted DEAD-box ATP-dependent RNA helicase; functional homolog of S. cerevisiae Rok1; Hap43-induced; Spider biofilm induced	0.380215	0.217445
orf19.6190	SRB1	Essential GDP-mannose pyrophosphorylase; makes GDP-mannose for protein glycosylation; functional in S. cerevisiae psa1; on yeast-form, not hyphal cell surface; alkaline induced; induced on adherence to polystyrene; Spider biofilm repressed	-0.465032	0.218182
orf19.807	CHS5	Putative chitin biosynthesis protein; fungal-specific; repressed upon yeast-to-hypha switch; rat catheter biofilm repressed	-0.399621	0.219096
orf19.6094	VPS53	Ortholog(s) have role in Golgi to vacuole transport, retrograde transport, endosome to Golgi and GARP complex localization	-0.4858	0.219267
orf19.4157	SPS20	Peroxisomal 2,4-dienoyl-CoA reductase; stationary phase enriched protein; Spider biofilm induced	-0.492381	0.219414
orf19.2013	KAR2	Similar to Hsp70 family chaperones; role in translocation of proteins into the ER; induced in high iron; protein present in exponential and stationary growth phase yeast cultures; flow model and Spider biofilm repressed	-0.636008	0.219496
orf19.1837	TBP1	Transcription initiation factor; binds TATA box sequence, binding does not require TFIIA; caspofungin repressed; functional homolog of S. cerevisiae and human TATA-binding proteins; Spider biofilm induced	0.527619	0.219725
orf19.1702	ARF3	Similar to but not orthologous to S. cerevisae Arf3; transcript filament induced; Tup1 regulated; rat catheter biofilm repressed (see Locus History Note for Assembly 19 correction)	-0.359505	0.219998
orf19.163	PAN6	Ortholog(s) have pantoate-beta-alanine ligase activity, role in pantothenate biosynthetic process and cytosol, nucleus localization	-0.452459	0.22004
orf19.5013	AGM1	Phosphoacetylglucosamine mutase (N-acetylglucosamine-phosphate mutase); enzyme of UDP-N-acetylglucosamine (UDP-GlcNAc) biosynthesis	-0.465111	0.22004
orf19.1059	HHF1	Putative histone H4; repressed in fkh2 mutant; regulated by Efg1; fluconazole induced; amphotericin B repressed; farnesol regulated; colony morphology-related gene regulation by Ssn6; Hap43-induced; rat catheter and Spider biofilm repressed	0.425334	0.22004
orf19.2687.1	orf19.2687.1	Ortholog(s) have RNA polymerase I activity, RNA polymerase II activity, RNA polymerase III activity, RNA-directed RNA polymerase activity, zinc ion binding activity	0.355934	0.22004
orf19.5852	orf19.5852	Protein of unknown function; rat catheter biofilm repressed	-0.420764	0.22004
orf19.1314	orf19.1314	Protein of unknown function; planktonic growth-induced gene	0.414516	0.22004
orf19.6972	SMI1B	Putative cell wall assembly regulatory protein; Rim101-repressed; possibly an essential gene, disruptants not obtained by UAU1 method	-0.586469	0.22004
orf19.1214	orf19.1214	Ortholog(s) have metalloaminopeptidase activity, role in protein initiator methionine removal involved in protein maturation and cytosol, nucleus localization	0.358555	0.22004
orf19.1464	BMT5	Putative beta-mannosyltransferase involved in beta-1,2-mannosylation of phospholipomannan; 9-member family includes Bmt1, Bmt2, Bmt3, and Bmtp with roles in mannosylation of cell wall phosphopeptidomannan; Spider biofilm induced	0.749523	0.22004
orf19.374	orf19.374	Ortholog(s) have role in protein targeting to vacuole involved in ubiquitin-dependent protein catabolic process via the multivesicular body sorting pathway	0.455655	0.22004
orf19.5079	CDR4	Putative ABC transporter superfamily; fluconazole, Sfu1, Hog1, core stress response induced; caspofungin repressed; fluconazole resistance not affected by mutation or correlated with expression; rat catheter and flow model biofilm induced	0.472376	0.22004
orf19.5381	orf19.5381	Ortholog(s) have mRNA binding activity	-0.410072	0.22004
orf19.4441	orf19.4441	Ortholog(s) have DNA replication origin binding, double-stranded DNA binding, single-stranded DNA binding activity	-0.465637	0.22004
orf19.6404	GSH2	Putative glutathione synthase; induced in high iron; heavy metal (cadmium) stress-induced	-0.447608	0.22004
orf19.5439	orf19.5439	Ortholog of C. parapsilosis CDC317 : CPAR2_504010, C. dubliniensis CD36 : Cd36_80270, Lodderomyces elongisporus NRLL YB-4239 : LELG_02294 and Pichia stipitis Pignal : PICST_29581	-0.437213	0.22004
orf19.522	PIM1	ATP-dependent Lon protease; role in degradation of misfolded proteins in mitochondria, biogenesis and maintenance of mitochondria; rat catheter biofilm induced	0.383992	0.220303
orf19.895	HOG1	MAP kinase of osmotic-, heavy metal-, and core stress response; role in regulation of glycerol, D-arabitol in response to stress; phosphorylated in response to H2O2 (Ssk1-dependent) or NaCl; mutant induces protective mouse immune response	-0.348983	0.220351
orf19.860	BMT8	Putative beta-mannosyltransferase, member of a 9-gene family including characterized BMT genes with roles in beta-1,2-mannosylation of cell wall phosphopeptidomannan; transposon insertion in promoter region causes decreased colony wrinkling	-0.455891	0.220351
orf19.1121	orf19.1121	Has domain(s) with predicted hydrolase activity	0.400088	0.220398
orf19.5663	RCH1	Plasma membrane protein; involved in regulation of cytosolic calcium homeostasis; null mutation confers sensitivity to calcium and resistance to azoles and terbinafine; rat catheter biofilm induced	0.791005	0.220696
orf19.968	PGA14	Putative GPI-anchored protein; induced during cell wall regeneration; regulated by Ssn6p	0.562927	0.220696
orf19.1386	orf19.1386	Ortholog(s) have SNAP receptor activity and role in ER to Golgi vesicle-mediated transport, retrograde vesicle-mediated transport, Golgi to ER, vesicle fusion	0.456146	0.221036
orf19.388	CAF16	ABC family protein, predicted not to be a transporter; Hap43, caspofungin repressed; rat catheter and Spider biofilm repressed	-0.390628	0.221324
orf19.2665	MSN5	Predicted karyopherin involved in nuclear import and export of proteins; flow model biofilm induced; Spider biofilm induced	0.552704	0.221324
orf19.7643	orf19.7643	Ortholog(s) have 4-hydroxybenzoate octaprenyltransferase activity, antioxidant activity and role in cellular response to cadmium ion, detoxification of cadmium ion, ubiquinone biosynthetic process	-0.417568	0.222249
orf19.4384.1	orf19.4384.1	Putative MFS transporter; predicted ORF in Assembly 20; removed from Assembly 21; restored based on conservation among several Candida species	-0.79409	0.222636
orf19.2412	orf19.2412	Ortholog(s) have role in late endosome to vacuole transport via multivesicular body sorting pathway and Golgi apparatus, Vps55/Vps68 complex, fungal-type vacuole membrane, late endosome localization	-0.57877	0.222636
orf19.6924	HTA1	Histone H2A; repressed in fkh2 mutant; amphotericin B repressed; farnesol regulated; RNA abundance regulated by tyrosol and cell density; Hap43-induced gene; Spider biofilm repressed	0.411991	0.222636
orf19.6075	orf19.6075	Putative CCR4-Not complex transcription factor; ortholog of S. cerevisiae Cdc36; Hap43-repressed gene	-0.458714	0.222757
orf19.2242	PRB1	Endoprotease B; regulated by heat, carbon source (GlcNAc-induced), nitrogen, macrophage response, human neutrophils; similar to (does not replace) S. cerevisiae vacuolar B protease Prb1p; flow model biofilm induced; Spider biofilm induced	0.647976	0.222882
orf19.5605	orf19.5605	Ortholog(s) have protein binding, bridging, ubiquitin protein ligase binding activity and role in positive regulation of ubiquitin-dependent endocytosis, regulation of intracellular transport	0.451112	0.222882
orf19.4623.3	NHP6A	Putative non-histone chromatin component; RNA abundance regulated by tyrosol,cell density; Hap43-induced; amphotericin B, caspofungin repressed; 5'-UTR intron; rat catheter and Spider biofilm repressed	0.552176	0.222882
orf19.7201	SLA2	Actin binding protein with roles in growth control and morphogenesis; required for alkaline pH-induced hyphal formation; localized to actin patches; rat catheter biofilm repressed	0.424574	0.223393
orf19.2936	orf19.2936	Ortholog of C. parapsilosis CDC317 : CPAR2_106450, C. dubliniensis CD36 : Cd36_02330, Lodderomyces elongisporus NRLL YB-4239 : LELG_01618 and Candida orthopsilosis Co 90-125 : CORT_0B07690	-0.550804	0.223497
orf19.7136	SPT6	Putative transcription elongation factor; transposon mutation affects filamentous growth; transcript induced in an RHE model of oral candidiasis and in clinical isolates from oral candidiasis	-0.3805	0.223676
orf19.4381	VTC3	Putative polyphosphate synthetase; downregulated in core caspofungin response; Hog1p-induced; transcription is opaque-specific; fungal-specific (no human or murine homolog)	-0.466542	0.224801
orf19.2198	FLC3	Protein involved in heme uptake; putative FAD transporter, similar to S. cerevisiae Flc3p	-0.37305	0.225525
orf19.6798	SSN6	Functional homolog of S. cerevisiae Cyc8/Ssn6; hyphal growth regulator; repressed during hyphal growth; Ssn6 and Tup1 regulate distinct sets of genes; overexpression or mutation causes avirulence in mouse IV infection; TPR motifs	-0.423567	0.225576
orf19.2394	orf19.2394	Ortholog(s) have cytoplasm, nucleus localization	1.04248	0.225576
orf19.4013	orf19.4013	Putative protein of unknown function; Hap43p-repressed gene; S. cerevisiae ortholog YHR045W localizes to the endoplasmic reticulum	0.40838	0.225576
orf19.2114	orf19.2114	Predicted uricase; ortholog of S. pombe SPCC1223.09; Spider biofilm induced	-0.379307	0.225576
orf19.4534	orf19.4534	Putative UBX-domain (ubiquitin-regulatory domain) protein; macrophage-downregulated gene	0.449334	0.225576
orf19.1613	ILV2	Putative acetolactate synthase; regulated by Gcn4p; induced by amino acid starvation (3-AT treatment); stationary phase enriched protein	0.47106	0.225576
orf19.4748	orf19.4748	Putative U2B'' component of the U2 snRNP, involved in splicing; contains an RNA recognition motif (RRM); ortholog of S. cerevisiae MSL1; Hap43p-induced gene	0.752536	0.225752
orf19.5825.1	orf19.5825.1	Ortholog(s) have role in ER to Golgi vesicle-mediated transport and ER to Golgi transport vesicle, endoplasmic reticulum membrane, integral to Golgi membrane localization	-0.465223	0.225752
orf19.5132	orf19.5132	Protein of unknown function; transcript detected on high-resolution tiling arrays; Spider biofilm induced	0.954688	0.225896
orf19.1804	orf19.1804	Ortholog(s) have role in cellular response to cadmium ion, detoxification of cadmium ion and mitochondrion localization	0.369748	0.225896
orf19.4295	orf19.4295	Ortholog(s) have DNA binding, nucleosome binding, transcription corepressor activity	-0.402077	0.225896
orf19.6225	PCL7	Putative cyclin-like protein; possible Pho85 cyclin; hyphal repressed; induced by Mnl1 under weak acid stress	0.3641	0.225896
orf19.781	DUR31	High affinity spermidine transporter; expression is induced by urea; fungal-specific (no human or murine homolog); not required for virulence in a mouse intravenous model	0.786635	0.225989
orf19.4699	orf19.4699	Putative phospholipase of patatin family; similar to S. cerevisiae Tgl3p; predicted Kex2p substrate	0.33793	0.226856
orf19.6049	orf19.6049	Ortholog(s) have protein kinase activator activity, role in protein phosphorylation, regulation of cytokinesis and chromosome passenger complex, kinetochore microtubule, spindle midzone localization	-0.368649	0.226873
orf19.4522	orf19.4522	Ortholog(s) have role in response to drug and cytosol, nucleus localization	0.458062	0.227621
orf19.5587	orf19.5587	Protein of unknown function; transcript is upregulated in clinical isolates from HIV+ patients with oral candidiasis	0.592282	0.227621
orf19.260	SLD1	Sphingolipid delta-8 desaturase; catalyzes desaturation at C8 in the long-chain base moiety of ceramides in glucosylceramide synthesis, important for virulence; ketoconazole and hypoxia induced; Hap43-repressed; Spider biofilm induced	0.491458	0.229211
orf19.2971	orf19.2971	Ortholog of C. dubliniensis CD36 : Cd36_02630, C. parapsilosis CDC317 : CPAR2_108390, Candida tenuis NRRL Y-1498 : CANTEDRAFT_115724 and Debaryomyces hansenii CBS767 : DEHA2D07986g	-0.380526	0.229888
orf19.348	SKN2	Protein with a potential role in beta-1,6 glucan biosynthesis; similarity to Kre6 and Skn1; possibly essential, disruptants not obtained by UAU1 method; Hap43-induced; flow model biofilm induced; rat catheter biofilm repressed	0.462496	0.22989
orf19.7620	orf19.7620	Ortholog(s) have role in mRNA splicing, via spliceosome and spliceosomal complex localization	0.549686	0.23027
orf19.7634	MCD1	Alpha-kleisin cohesin complex subunit; for sister chromatid cohesion in mitosis and meiosis; repressed by alpha pheromone in SpiderM medium; periodic cell-cycle expression; Hap43-repressed; rat catheter and Spider biofilm repressed	-0.687631	0.23027
orf19.2422	ARC1	Putative G4 nucleic acid binding protein; macrophage/pseudohyphal-repressed; protein enriched in stationary phase yeast-form cultures; Spider biofilm repressed	-0.379218	0.230988
orf19.1282	CKS1	Ortholog(s) have histone binding, protein complex binding, protein homodimerization activity, protein kinase activator activity, ubiquitin binding activity	-0.369332	0.231498
orf19.3296	orf19.3296	Ortholog of C. dubliniensis CD36 : Cd36_01020, C. parapsilosis CDC317 : CPAR2_110130, Candida tenuis NRRL Y-1498 : CANTEDRAFT_93515 and Debaryomyces hansenii CBS767 : DEHA2D14542g	-0.490251	0.231498
orf19.4323	orf19.4323	Ortholog(s) have phosphatidylinositol-3-phosphate binding activity and endosome localization	0.558151	0.231699
orf19.6993	GAP2	General amino acid permease; ketoconazole, flucytosine repressed; Ssy1-dependent histidine induction; regulated by Nrg1, Tup1; colony morphology-related gene regulation by Ssn6; Spider and flow model biofilm induced	1.48545	0.231819
orf19.2419	orf19.2419	Ortholog of S. cerevisiae Dom34; a protein that facilitates ribosomal subunit dissociation when translation is stalled; peloto ortholog; Hap43-repressed gene	-0.469088	0.232607
orf19.6988	OST1	Alpha subunit of the oligosaccharyltransferase complex of the ER lumen; catalyzes asparagine-linked glycosylation of newly synthesized proteins; Spider biofilm repressed	-0.4036	0.232714
orf19.446.1	orf19.446.1	Protein with a NADH-ubiquinone oxidoreductase B18 subunit domain; gene has intron	-0.433167	0.232797
orf19.1519	orf19.1519	Protein of unknown function; Hap43-repressed gene	-0.371721	0.233193
orf19.2590	orf19.2590	Putative dethiobiotin synthetase; transcript upregulated in clinical isolates from HIV+ patients with oral candidiasis; Hap43-repressed; GlcNAc-induced protein; Spider biofilm induced	-0.755577	0.233265
orf19.6679	orf19.6679	Ortholog(s) have cytosol, nucleus localization	-0.466563	0.233488
orf19.2402	SSU72	Ortholog(s) have CTD phosphatase activity, protein tyrosine phosphatase activity	0.344058	0.233488
orf19.4621	orf19.4621	Ortholog(s) have cytoplasmic mRNA processing body localization	-0.391694	0.233488
orf19.5767	orf19.5767	Ortholog(s) have RNA binding activity and role in mRNA splicing, via spliceosome	0.477894	0.23352
orf19.5102	PLB5	Putative GPI-linked phospholipase B, fungal-specific (no mammalian homolog); null mutation eliminates cell-associated phospholipase A2 activity and attenuates virulence; fluconazole-repressed; flow model biofilm repressed	0.57021	0.234284
orf19.7384	NOG1	Putative GTPase; mutation confers hypersensitivity to 5-fluorocytosine (5-FC), 5-fluorouracil (5-FU), and tubercidin (7-deazaadenosine); repressed by prostaglandins; Hap43-induced	0.417053	0.234366
orf19.4450	ZCF23	Predicted Zn(II)2Cys6 transcription factor; ortholog of S. cerevisiae Gsm1; flow model biofilm induced	-0.528721	0.234366
orf19.1203	SRO77	Protein with a predicted role in docking and fusion of post-Golgi vesicles with the plasma membrane; filament induced; fungal-specific (no human or murine homolog)	-0.484672	0.234494
orf19.510	orf19.510	Protein of unknown function; Spider biofilm induced	1.21589	0.235051
orf19.3266	orf19.3266	Ortholog of C. dubliniensis CD36 : Cd36_25930, C. parapsilosis CDC317 : CPAR2_800910, Candida tenuis NRRL Y-1498 : CANTEDRAFT_132053 and Debaryomyces hansenii CBS767 : DEHA2E17160g	-0.501262	0.235643
orf19.543	FUM11	Fumarate hydratase; induced in high iron; protein in exponential and stationary-phase yeast cells, but higher in stationary phase; rat catheter biofilm repressed	-0.380392	0.236469
orf19.4730	orf19.4730	Ortholog of S. cerevisiae : YNL050C, C. glabrata CBS138 : CAGL0G01276g, C. dubliniensis CD36 : Cd36_08220, C. parapsilosis CDC317 : CPAR2_804440 and Candida tenuis NRRL Y-1498 : CANTEDRAFT_94168	0.369165	0.236713
orf19.1648	RAD50	Putative DNA double-strand break repair factor; involved in response to oxidative stress and drug resistance; flow model biofilm repressed	-0.491091	0.237047
orf19.4758	orf19.4758	Putative reductase or dehydrogenase; Hap43-repressed gene; alkaline repressed	-0.405765	0.237047
orf19.6703	orf19.6703	Ortholog of C. dubliniensis CD36 : Cd36_73260 and Candida albicans WO-1 : CAWG_05699	-0.498933	0.237413
orf19.2767	PGA59	Adhesin-like cell wall protein; putative GPI-anchor; colony morphology-related gene regulation by Ssn6; Hap43-induced; Spider biofilm repressed	-0.555264	0.237413
orf19.686	orf19.686	Protein of unknown function; regulated by Nrg1	-0.383449	0.237413
orf19.138	FIG1	S. cerevisiae Fig1 ortholog; an integral membrane protein required for mating; role in thigmotropism; transcript is opaque-specific and a-specific; activated by Cph1 or alpha pheromone	0.856224	0.237413
orf19.2113	orf19.2113	Putative integral peroxisomal membrane protein; Hap43p-repressed gene	-0.359372	0.237444
orf19.3176	RIM21	Plasma membrane pH-sensor involved in the Rim101 pH response pathway; required for processing and activation of Rim101 and for alkaline pH-induced hyphal growth; Spider biofilm induced	0.393211	0.237444
orf19.2974	YKT6	Putative protein of the vacuolar SNARE complex; predicted role in vacuolar fusion; rat catheter biofilm repressed	-0.390639	0.237774
orf19.5242	CDC6	Putative ATP-binding protein with a predicted role in DNA replication; member of conserved Mcm1p regulon; periodic mRNA expression, peak at cell-cycle M/G1 phase	-0.957257	0.237774
orf19.5558	RBF1	Transcription factor; glutamine-rich activation domain; binds RPG-box DNA sequences; predominantly nuclear; mutation causes accelerated induction of filamentous growth; antigenic during human oral infection; Sko1p-repressed	-0.37745	0.237799
orf19.7611	TRX1	Thioredoxin; involved in response to reactive oxygen species; biofilm, benomyl, flucytosine, peroxide, Hap43 induced; amphotericin B, caspofungin repressed; induced by human neutrophils; macrophage-repressed gene	0.403336	0.237923
orf19.708	orf19.708	Ortholog(s) have structural constituent of cytoskeleton activity	-0.500543	0.237923
orf19.646	GLN1	Putative glutamate synthase; regulated by Tsa1, Tsa1B under H2O2 stress conditions; Spider biofilm induced	0.72109	0.237923
orf19.3726	orf19.3726	Ortholog of C. dubliniensis CD36 : Cd36_65640 and Candida albicans WO-1 : CAWG_01583	-0.407843	0.237923
orf19.2755	orf19.2755	Ortholog(s) have role in proteasomal ubiquitin-dependent protein catabolic process, proteasomal ubiquitin-independent protein catabolic process and cytosol, nucleus, proteasome core complex, beta-subunit complex localization	0.377364	0.237923
orf19.6771	UBI4	Ubiquitin precursor (polyubiquitin) contains 3 tandem repeats of the ubiquitin peptide that are processed to individual units; transcript induced by stress; mRNA in yeast and mycelia at similar abundance; Spider biofilm induced	0.573586	0.238231
orf19.4846	orf19.4846	GlcNAc-induced protein	0.369126	0.238382
orf19.6268	orf19.6268	Putative cohesin complex subunit; expression downregulated in an ssr1 null mutant	-0.370307	0.238464
orf19.3813	orf19.3813	Ortholog of C. dubliniensis CD36 : Cd36_44340, C. parapsilosis CDC317 : CPAR2_302240, Candida tenuis NRRL Y-1498 : CANTEDRAFT_105331 and Debaryomyces hansenii CBS767 : DEHA2E03454g	0.416184	0.238464
orf19.7197	orf19.7197	Putative intranuclear transport and DNA replication mediator; heterozygous null mutant exhibits resistance to parnafungin in the C. albicans fitness test; Spider biofilm induced	0.386587	0.238464
orf19.4085	orf19.4085	Protein of unknown function; transcript detected on high-resolution tiling arrays	0.732253	0.239241
orf19.2038	orf19.2038	Protein of unknown function; Spider biofilm induced	-0.551747	0.2395
orf19.1564	orf19.1564	Plasma membrane-localized protein of unknown function	-0.445674	0.2395
orf19.6182	ZCF34	Zn(II)2Cys6 transcription factor involved in regulation of multidrug resistance via control of CDR1 expression; mutants display decreased colonization of mouse kidneys; required for yeast cell adherence to silicone substrate	-0.379248	0.239775
orf19.5664	HOF1	Ortholog of S. cerevisiae Hof1; a protein localized to the bud neck and required for cytokinesis in S. cerevisiae; periodic mRNA expression, peak at cell-cycle G2/M phase; mutant is viable	-0.580537	0.24031
orf19.7187	MAM33	Putative mitochondrial acidic matrix protein; regulated by Ssn6p; protein present in exponential and stationary growth phase yeast cultures	0.369904	0.240682
orf19.5815	SCT2	Putative glycerol-3-phosphate acyltransferase; fungal-specific (no human or murine homolog)	0.389408	0.240682
orf19.6459	DPP3	Protein similar to S. cerevisiae pyrophosphate phosphatase Dpp1; required for farnesol biosynthesis; repressed by 17-beta-estradiol, ethynyl estradiol; Spider biofilm induced	0.422612	0.240876
orf19.467	WOR3	Transcription factor; modulator of white-opaque switch; induced in opaque cells; promoter bound by Wor1; overexpression at 25 degr shifts cells to opaque state; deletion stabilizes opaque cells at higher temperatures; Spider biofilm induced	-0.562949	0.240876
orf19.2411	SYN8	Putative endosomal SNARE; role in protein transport; rat catheter and Spider biofilm induced	0.427829	0.240876
orf19.2304	orf19.2304	Protein similar to S. cerevisiae Gvp36p; transposon mutation affects filamentous growth	-0.3439	0.240876
orf19.6400	orf19.6400	Ortholog(s) have role in inositol metabolic process and cytosol, nuclear envelope localization	-0.575819	0.241199
orf19.5514	orf19.5514	Ortholog of S. pombe SPCC550.08, an N-acetyltransferase; transcript induced during growth in the mouse cecum	-0.623528	0.241199
orf19.4517	orf19.4517	Protein of unknown function; Hap43-induced gene	0.574797	0.241238
orf19.2301	orf19.2301	Ortholog(s) have role in proteasome regulatory particle assembly and cytosol, nucleus localization	0.355664	0.241417
orf19.1265	orf19.1265	Ortholog(s) have Rab guanyl-nucleotide exchange factor activity and role in CVT pathway, early endosome to Golgi transport, intra-Golgi vesicle-mediated transport, macroautophagy, regulation of Rab GTPase activity	-0.376768	0.241846
orf19.6275	orf19.6275	Ortholog(s) have cytosol localization	-0.574318	0.241846
orf19.7556	orf19.7556	Ortholog of C. dubliniensis CD36 : Cd36_34965, C. parapsilosis CDC317 : CPAR2_200910, Candida tenuis NRRL Y-1498 : CANTEDRAFT_95984 and Debaryomyces hansenii CBS767 : DEHA2E02926g	-0.508948	0.242429
CaalfMp05	ATP9	Subunit 9 of the F0 sector of mitochondrial F1F0 ATP synthase, which is a large, evolutionarily conserved enzyme complex required for ATP synthesis	-1.35907	0.24261
orf19.3783	orf19.3783	Protein of unknown function; rat catheter biofilm induced	0.808504	0.24261
orf19.2897	SOU2	Protein similar to Sou1; not required for utilization of L-sorbose; Spider biofilm induced	0.969172	0.243012
orf19.6232	NPR1	Predicted serine/threonine protein kinase, involved in regulation of ammonium transport; induced in core stress response; Hap43p-repressed gene	0.445759	0.243311
orf19.396	EAF6	Subunit of the NuA4 histone acetyltransferase complex; Hap43-repressed; Spider biofilm repressed	-0.436135	0.243791
orf19.3405	ZCF18	Putative Zn(II)2Cys6 transcription factor; heterozygous null mutant displays sensitivity to virgineone and decreased colonization of mouse kidneys	0.358664	0.244116
orf19.5138	IFA21	IPF family A protein; mutants are viable; Spider biofilm induced	-0.374349	0.244266
orf19.3526	ITR1	MFS inositol transporter; uptake of exogenous inositol; 12 transmembrane motifs; expressed in rich medium; fluconazole, caspofungin repressed; possibly essential (UAU1 method); flow model, rat catheter and Spider biofilm induced	0.651128	0.24438
orf19.263.1	orf19.263.1	Protein of unknown function; gene has intron; Spider biofilm induced	0.416502	0.24438
orf19.5215	TES15	Putative acyl-CoA thioesterase; Hap43-repressed; Spider biofilm induced	0.5632	0.24438
orf19.3251	ARC19	Putative ARP2/3 complex subunit; Hap43-induced gene; mutation confers hypersensitivity to cytochalasin D; rat catheter biofilm repressed	0.383968	0.245266
orf19.6763	SLK19	Alkaline-induced protein of plasma membrane; affects cell aggregation, cell wall; similar to S. cerevisiae Slk19p (a kinetochore protein with roles in mitosis, meiosis); required for wild-type virulence in mouse; macrophage-downregulated	-0.523893	0.245266
orf19.3865	RFX1	Transcription factor; involved in DNA damage responses, morphogenesis, and virulence; Spider biofilm induced	0.337311	0.245704
orf19.7313	SSU1	Protein similar to S. cerevisiae Ssu1 sulfite transport protein; Tn mutation affects filamentous growth; regulated by Gcn2 and Gcn4; induced by nitric oxide; Hap43-repressed; Spider and flow model biofilm induced	0.752927	0.245714
orf19.4054	CTA24	Putative transcription factor; positive regulator of gene expression; Efg1-repressed; member of a family of telomere-proximal genes; transcript upregulated in RHE model of oral candidiasis	-0.560057	0.246891
orf19.6411	orf19.6411	Protein similar to S. cerevisiae Vac14p; a protein involved in regulated synthesis of PtdIns(3,5)P(2); transposon mutation affects filamentous growth	-0.453896	0.246891
orf19.1313	CDR3	Transporter of the Pdr/Cdr family of the ATP-binding cassette superfamily; transports phospholipids out-to-in; expressed in opaque-phase cells; induced by macrophage interaction; fluconazole-repressed; Spider biofilm induced	-0.379858	0.247323
orf19.4199	SLY41	Protein involved in ER-to-Golgi transport; rat catheter and Spider biofilm induced	0.325758	0.247323
orf19.5164	ECM39	Putative mannosyltransferase similar to S. cerevisiae Ecm39p, which has a role in Calcofluor white resistance; predicted Kex2p substrate; has HKEXRF motif	-0.421324	0.247502
orf19.5017	DUR32	Putative urea transporter; possibly an essential gene, disruptants not obtained by UAU1 method	-0.998001	0.247502
orf19.3704.1	orf19.3704.1	Ortholog(s) have structural constituent of ribosome activity and mitochondrial small ribosomal subunit localization	-0.432547	0.247502
orf19.6311	orf19.6311	Protein of unknown function; Hap43-induced; rat catheter and Spider biofilm induced	0.875483	0.247569
orf19.1451	SRB9	Subunit of the RNA polymerase II mediator complex; transposon mutation affects filamentous growth; suppresses S. cerevisiae diploid filamentous (flo8, ste7, ste12, tec1) or haploid invasive (flo8) mutant growth defects	-0.453497	0.247569
orf19.2580	HST2	Putative histone deacetylase; role in regulation of white-opaque switch; Spider biofilm induced	-0.530513	0.247569
orf19.4536	CYS4	Cystathionine beta-synthase; sulfur amino acid biosynthesis; antigenic in mouse; flow model biofilm induced; alkaline induced; macrophage/pseudohyphal-induced; present in exponential and stationary growth phase yeast cultures	0.378621	0.247569
orf19.2166	VMA5	Putative vacuolar H(+)-ATPase; plasma membrane localized; rat catheter biofilm repressed	0.424442	0.247569
orf19.562	FGR13	Protein encoded in retrotransposon Zorro3 with a potential zinc finger; lacks an ortholog in S. cerevisiae; transposon mutation affects filamentous growth	0.552789	0.247569
orf19.4322	DAP2	Putative dipeptidyl aminopeptidase; transcriptionally regulated during macrophage response	0.431596	0.247882
orf19.5621	orf19.5621	Putative protein of unknown function; mutation confers hypersensitivity to amphotericin B; overlaps orf19.5621	0.505432	0.247986
orf19.1089	PEX11	Putative peroxisomal membrane protein; role in fatty acid oxidation; expression is Tac1-regulated; Hms1p-dependent induction by geldamycin; Spider biofilm induced	0.578209	0.248467
orf19.2945	PUT4	Putative proline permease; fungal-specific (no human or murine homolog); repressed during the mating process	0.885153	0.248923
orf19.4626	orf19.4626	Ortholog(s) have role in TOR signaling cascade, positive regulation of transcription from RNA polymerase I promoter and cytosol, extrinsic to membrane, nucleus localization	0.376511	0.248923
orf19.5224	PKH2	Putative serine/threonine protein kinase; predicted role in sphingolipid-mediated signaling pathway that controls endocytosis; mRNA binds She3 and is localized to hyphal tips	0.396761	0.249015
orf19.3558	orf19.3558	Ortholog(s) have Golgi apparatus, endoplasmic reticulum localization	0.500285	0.249015
orf19.3585	orf19.3585	Putative tRNA methyltransferase complex subunit; regulated by Gcn4; repressed in response to amino acid starvation (3-aminotriazole treatment); Spider biofilm induced	0.508498	0.249543
orf19.3999	orf19.3999	Ortholog(s) have fungal-type vacuole membrane localization	-0.347414	0.249725
orf19.1447	orf19.1447	Ortholog of C. dubliniensis CD36 : Cd36_16290, C. parapsilosis CDC317 : CPAR2_214050, Candida tenuis NRRL Y-1498 : CANTEDRAFT_92180 and Debaryomyces hansenii CBS767 : DEHA2A01738g	-1.12954	0.249725
orf19.7436.1	ECM15	Protein of unknown function; predicted role in cell wall organization; Hap43-repressed; caspofungin repressed; Spider biofilm induced; rat catheter biofilm repressed	-0.406075	0.250199
orf19.332.1	orf19.332.1	Ortholog of C. parapsilosis CDC317 : CPAR2_102640, C. dubliniensis CD36 : Cd36_83290, Candida tenuis NRRL Y-1498 : CANTEDRAFT_98613 and Lodderomyces elongisporus NRLL YB-4239 : LELG_02758	-0.37022	0.251252
orf19.229	orf19.229	Ortholog(s) have ubiquitin-protein ligase activity, role in protein ubiquitination involved in ubiquitin-dependent protein catabolic process and chromosome, centromeric region, mitotic spindle pole body, nucleus localization	0.392958	0.251502
orf19.3365	DAO2	Putative D-amino acid oxidase; rat catheter biofilm induced	0.390581	0.25172
orf19.2737	orf19.2737	Carbohydrate kinase domain-containing protein; Spider biofilm induced	-0.453852	0.252292
orf19.5447	HGT19	Putative MFS glucose/myo-inositol transporter; 20 member family; 12 transmembrane segments, extended N terminus; expressed in rich medium; Hap43, phagocytosis, rat catheter, Spider and flow model biofilm induced	-0.688169	0.252292
orf19.5348	TPS3	Predicted trehalose-phosphate synthase regulatory subunit; regulated by Efg1; regulated by Tsa1, Tsa1B under H2O2 stress conditions; flow model biofilm induced (reports differ)	-0.392002	0.252292
orf19.3059	SUA71	Transcription factor TFIIB; required for transcription initiation and start site selection by RNA polymerase II; downregulated during planktonic growth, whereas related SUA72 is induced; induced by Tbf1; rat catheter, Spider biofilm induced	0.417041	0.252339
orf19.7658	RFC4	Putative heteropentameric replication factor C subunit; flucytosine induced; periodic mRNA expression, peak at cell-cycle G1/S phase	-0.390378	0.252339
orf19.3937	orf19.3937	Ortholog(s) have protein phosphatase type 2A regulator activity, role in cellular response to nitrogen starvation, signal transduction and cytosol, nucleus localization	0.412665	0.252339
orf19.6065	orf19.6065	RNA polymerase II holoenzyme/mediator subunit; regulated by Mig1, Tup1; amphotericin B, caspofungin repressed; protein present in exponential and stationary growth phase yeast; Hap43-repressed; Spider biofilm repressed	0.432218	0.252339
orf19.7011	orf19.7011	Ortholog(s) have 90S preribosome, cytoplasm, mitotic spindle pole body, nucleolus localization	0.412127	0.253083
orf19.6520	orf19.6520	Putative allantoate permease; fungal-specific (no human or murine homolog)	0.743213	0.25322
orf19.5463	SEC6	Predicted subunit of the exocyst complex, involved in exocytosis; localizes to a crescent on the surface of the hyphal tip; Hap43p-repressed gene, overlaps orf19.5464 and orf19.5465	-0.371886	0.255623
orf19.6117	orf19.6117	S. pombe ortholog SPAC5D6.04 is a predicted auxin family transmembrane transporter; ketoconazole and hypoxia induced	0.472956	0.255623
orf19.1777	orf19.1777	Ortholog(s) have ubiquitin-specific protease activity, role in endocytosis, protein deubiquitination and cell division site, cytosol, nucleus, peroxisome, transport vesicle localization	0.384627	0.256063
orf19.317	PNP1	Purine nucleoside phosphorylase; metabolizes inosine and guanosine nucleosides; in the nicotinamide riboside salvage pathway; Spider biofilm repressed	-0.433965	0.256445
orf19.7553	orf19.7553	Protein of unknown function; rat catheter biofilm repressed	-0.638928	0.256454
orf19.2607	orf19.2607	Protein of unknown function; Spider biofilm induced	0.576951	0.257296
orf19.5534	orf19.5534	Protein with a predicted role in mitotic spindle elongation, vesicle-mediated transport; flow model biofilm induced	0.448225	0.257613
orf19.5325	KIN3	Protein similar to S. cerevisiae Kin3p; induced under Cdc5p depletion; shows Mob2p-dependent hyphal regulation; mutants are hypersensitive to caspofungin	-0.376853	0.257773
orf19.4123	orf19.4123	Putative THO complex subunit; possibly an essential gene, disruptants not obtained by UAU1 method; protein newly produced during adaptation to the serum	-0.338297	0.258145
orf19.508	QDR1	Putative antibiotic resistance transporter; regulated by white-opaque switch, Nrg1, Tup1; Hap43, caspofungin repressed; repressed during chlamydospore formation; flow model biofilm induced; Spider biofilm repressed	0.697073	0.258626
orf19.3547	orf19.3547	Ortholog(s) have mRNA 3'-UTR binding, translation repressor activity, nucleic acid binding activity, role in negative regulation of translation, ribosomal large subunit biogenesis and large ribosomal subunit, nucleolus localization	0.379371	0.258906
orf19.5213.2	COX9	Putative subunit VIIa of cytochrome c oxidase; flucytosine induced	-0.383135	0.258906
orf19.6787	orf19.6787	Ortholog(s) have role in ER to Golgi vesicle-mediated transport, ascospore formation, axial cellular bud site selection and ER to Golgi transport vesicle, endoplasmic reticulum membrane localization	0.530153	0.259413
orf19.314	orf19.314	Ortholog of S. cerevisiae : STB6, C. dubliniensis CD36 : Cd36_83110, C. parapsilosis CDC317 : CPAR2_103210, Candida tenuis NRRL Y-1498 : CANTEDRAFT_133418 and Debaryomyces hansenii CBS767 : DEHA2G08382g	-0.367276	0.2595
orf19.3870	ADE13	Adenylosuccinate lyase; enzyme of adenine biosynthesis; soluble protein in hyphae; not induced during GCN response, in contrast to the S. cerevisiae ortholog; repressed by nitric oxide	0.478337	0.25964
orf19.6869	orf19.6869	Putative lipid raft associated protein; Spider biofilm induced	-0.367008	0.259904
orf19.3214	orf19.3214	Alpha/beta-HydrolasE superfamily protein; membrane-localized	0.564985	0.260105
orf19.1793	orf19.1793	Ortholog(s) have phosphatidylinositol binding activity, role in cellular response to nitrogen starvation, piecemeal microautophagy of nucleus and Golgi apparatus, endosome, extrinsic to membrane, fungal-type vacuole localization	-0.3582	0.260442
orf19.7195	RAD6	Functional ortholog of S. cerevisiae Rad6; negative regulator of hyphal growth; required for wild-type UV resistance; acts in pathway with Efg1; ; transcript is UV-induced, slightly repressed during hyphal growth; gene has two introns	0.399281	0.260726
orf19.2954	orf19.2954	Protein of unknown function; Hap43-repressed gene; repressed by nitric oxide	-0.345646	0.260815
orf19.1753	PUS7	Pseudouridine synthase; catalyzes pseudouridylation in U2 snRNA, 5S rRNA, cytoplasmic tRNAs and in pre-tRNA(Tyr); F-12/CO2 early biofilm induced	0.369526	0.261145
orf19.758	orf19.758	Ortholog(s) have signal sequence binding activity, role in vacuolar transport and late endosome localization	-0.390235	0.261164
orf19.2884	CDC68	Functional homolog of S. cerevisiae Cdc68, a transcription elongation factor; essential; possible drug target	-0.387758	0.261165
orf19.5525	orf19.5525	Putative oxidoreductase; protein levels affected by URA3 expression in CAI-4 strain background; Efg1, Efh1 regulated; Rgt1-repressed; protein present in exponential and stationary growth phase yeast; rat catheter biofilm repressed	-0.474355	0.261165
orf19.5139	orf19.5139	Ortholog of C. dubliniensis CD36 : Cd36_72800, Candida tropicalis MYA-3404 : CTRG_05211 and Candida albicans WO-1 : CAWG_05649	-0.352056	0.261165
orf19.5526	SEC20	Essential protein; similar to S. cerevisiae Sec20p; depletion causes membrane accumulation and drug sensitivity; expression regulated by growth phase; O-mannosylation regulates proteolysis; does not complement S. cerevisiae sec20-1 mutant	-0.620859	0.261165
orf19.2313	orf19.2313	Putative ortholog of S. cerevisiae Pex32 a peroxisomal integral membrane protein with a role in negative regulation of peroxisome size; Hap43-repressed gene	-0.438731	0.261165
orf19.6143	orf19.6143	Predicted long-chain-alcohol oxidase; Spider biofilm induced	0.467334	0.261165
orf19.1980	GIT4	Putative glycerophosphoinositol permease; fungal-specific (no human or murine homolog); possibly an essential gene, disruptants not obtained by UAU1 method; Hap43p-repressed gene	-0.946155	0.261355
orf19.1704	FOX3	Putative peroxisomal 3-oxoacyl CoA thiolase; transcript regulated by white-opaque switch; Spider biofilm induced	0.515682	0.261355
orf19.896	CHK1	Histidine kinase; 2-component signaling, cell wall synthesis; hyphal growth defect; avirulent in mouse, not rat vaginal infection; phagocytosis rate increased; Spider biofilm induced; required for RPMI biofilm; Bcr1-induced in a/a biofilm	0.644923	0.261429
orf19.5276	orf19.5276	Putative nuclear pore-associated protein; Hap43p-induced gene; induced upon low-level peroxide stress; possibly an essential gene, disruptants not obtained by UAU1 method	0.71594	0.262119
orf19.1415	FRE10	Major cell-surface ferric reductase under low-iron conditions; 7 transmembrane regions and a secretion signal predicted; Tup1, Rim101, Ssn6, Hog1, caspofungin repressed; ciclopirox olamine induced; rat catheter biofilm induced	0.609732	0.262413
orf19.2870	orf19.2870	Protein of unknown function; rat catheter and Spider biofilm induced	0.680724	0.263226
orf19.5445	GLO3	Putative ARF GTPase activator; role in COPI coating of Golgi vesicle, ER to Golgi vesicle-mediated transport, retrograde Golgi to ER vesicle-mediated transport; Spider biofilm repressed	-0.350773	0.263588
orf19.7331	FCY24	Putative transporter; more similar to S. cerevisiae Tpn1, which is a vitamin B6 transporter, than to purine-cytosine permeases; transcription is regulated by Nrg1; Spider biofilm induced	-0.441758	0.263733
orf19.6071	orf19.6071	Ortholog(s) have peptide alpha-N-acetyltransferase activity, role in N-terminal peptidyl-methionine acetylation, cytoskeleton organization, mitochondrion inheritance and NatB complex localization	0.388731	0.264293
orf19.1773	RAP1	Transcription factor; binds telomeres and regulatory sequences in DNA; involved in telomere maintenance; represses hyphal growth under yeast-favoring conditions; similar to (but shorter than) S. cerevisiae Rap1	0.326528	0.264526
orf19.2336	orf19.2336	Pry family pathogenesis-related protein; predicted to be extracellular	0.89505	0.265908
orf19.4651	PGA53	GPI-anchored cell surface protein of unknown function; greater mRNA abundance observed in a cyr1 homozygous null mutant than in wild type	-0.460761	0.265908
orf19.2825	DRE2	Putative cytosolic Fe-S protein assembly protein; a-specific transcript; regulated by Sef1, Sfu1, and Hap43; rat catheter and Spider biofilm induced	0.634291	0.266834
orf19.3691	TIM21	Component of the Translocase of the Inner Mitochondrial membrane (TIM23 complex); for protein import into mitochondria; Hap43, ketoconazole-repressed; Spider biofilm repressed	-0.578841	0.267807
orf19.7200	orf19.7200	Ortholog of C. dubliniensis CD36 : Cd36_73480, Pichia stipitis Pignal : PICST_30727, Candida tropicalis MYA-3404 : CTRG_05165 and Candida albicans WO-1 : CAWG_05712	0.569572	0.267945
orf19.124	CIC1	Putative proteasome-interacting protein; rat catheter biofilm induced	0.343533	0.268157
orf19.1034	orf19.1034	Protein with a predicted cytochrome b5-like Heme/Steroid binding domain; Hap43, caspofungin repressed; flow model biofilm induced	-0.445455	0.268157
orf19.5137.1	HHO1	Putative histone H1; farnesol regulated; Hap43-induced; contains 5' UTR intron; Spider biofilm repressed	0.426844	0.268157
orf19.2917	orf19.2917	Putative GTPase; heterozygous null mutant exhibits resistance to parnafungin in the C. albicans fitness test; Hap43p-induced gene	0.386074	0.268343
orf19.984	PHO8	Putative repressible vacuolar alkaline phosphatase; Rim101-induced transcript; regulated by Tsa1, Tsa1B in minimal media at 37 deg; possibly adherence-induced	0.670843	0.268343
orf19.5263	SER33	Predicted enzyme of amino acid biosynthesis; Gcn4p-regulated; upregulated in biofilm; protein present in exponential and stationary growth phase yeast cultures; S. cerevisiae ortholog is Gcn4p regulated	0.403717	0.268631
orf19.4445	orf19.4445	Protein of unknown function; Plc1p-regulated; expression induced early upon infection of reconstituted human epithelium (RHE), while expression of the C. dubliniensis ortholog is not; mutant is viable; Spider biofilm induced	0.441724	0.268716
orf19.1861	orf19.1861	Protein of unknown function; flow model biofilm induced	0.401426	0.268716
orf19.6202	RBT4	Pry family protein; required for virulence in mouse systemic/rabbit corneal infections; not filamentation; mRNA binds She3, is localized to hyphal tips; Hap43-induced; in both yeast and hyphal culture supernatants; Spider biofilm induced	0.505819	0.269063
orf19.4370	orf19.4370	Protein of unknown function; induced by nitric oxide; oxidative stress-induced via Cap1; fungal-specific (no human or murine homolog)	0.442224	0.269133
orf19.3016	orf19.3016	Ortholog(s) have role in meiotic chromosome segregation and cytosol, nucleus localization	-0.345925	0.27005
orf19.1350	orf19.1350	Protein with a thioredoxin domain; predicted role in cell redox homeostasis; rat catheter and Spider biofilm induced	0.50407	0.270412
orf19.4975	HYR1	GPI-anchored hyphal cell wall protein; macrophage-induced; repressed by neutrophils; resistance to killing by neutrophils, azoles; regulated by Rfg1, Efg1, Nrg1, Tup1, Cyr1, Bcr1, Hap43; Spider and flow model biofilm induced	-0.845917	0.270738
orf19.6872	orf19.6872	Putative protein of unknown function; Hap43p-repressed gene	-0.338519	0.270796
orf19.1641	orf19.1641	Ortholog(s) have cytosol, nucleus localization	0.773143	0.271019
orf19.2781	orf19.2781	Protein with predicted serine/threonine kinase and tyrosine kinase domains; possibly an essential gene, disruptants not obtained by UAU1 method; Spider biofilm induced	0.57377	0.271019
orf19.4379	PRP13	Putative integral inner mitochondrial membrane protein with similarity to exonucleases	-0.364183	0.271019
orf19.5246	orf19.5246	Protein of unknown function; Hap43-repressed gene	-0.409799	0.271019
orf19.5074	UBA2	Ortholog(s) have SUMO activating enzyme activity, role in protein sumoylation and SUMO activating enzyme complex localization	-0.388214	0.271019
orf19.7215	orf19.7215	Nucleolar protein; component of the small subunit processome containing the U3 snoRNA; involved in pre-18S rRNA processing; flow model biofilm repressed	0.411757	0.271285
orf19.1171	BTA1	Ortholog of C. dubliniensis CD36 : Cd36_10780, C. parapsilosis CDC317 : CPAR2_208080, Candida tenuis NRRL Y-1498 : CANTEDRAFT_120956 and Debaryomyces hansenii CBS767 : DEHA2F24508g	-0.73547	0.271285
orf19.3697	orf19.3697	Ortholog(s) have role in re-entry into mitotic cell cycle after pheromone arrest and endoplasmic reticulum localization	-0.552423	0.271285
orf19.6925	HTB1	Histone H2B; induced by adherence to polystyrene; amphotericin B, caspofungin repressed; flucytosine, fluconazole induced; Efg1 regulated; slow growth, increased white-to opaque switch in ectopic expression strains; Spider biofilm repressed	0.383422	0.271285
orf19.7377	ASE1	Putative microtubule-associated protein; member of conserved Mcm1p regulon; periodic mRNA expression, peak at cell-cycle G2/M phase	-0.453281	0.271495
orf19.3105	orf19.3105	Putative cytochrome P450 protein; possibly an essential gene, disruptants not obtained by UAU1 method	0.461042	0.272093
orf19.3820	orf19.3820	Protein with DNA binding domain, an endonuclease domain; adjacent to CEN4, the centromere region of Chr 4; clade-associated gene expression	-1.083	0.272554
orf19.1026.1	orf19.1026.1	Ortholog of C. dubliniensis CD36 : Cd36_03580, C. parapsilosis CDC317 : CPAR2_105090, Candida tenuis NRRL Y-1498 : CANTEDRAFT_106351 and Debaryomyces hansenii CBS767 : DEHA2A09548g	0.608779	0.272826
orf19.7164	orf19.7164	Ortholog(s) have role in vacuolar protein processing and Golgi apparatus, endoplasmic reticulum, fungal-type vacuole membrane localization	-0.385064	0.272826
orf19.6997	ATO5	Putative fungal-specific transmembrane protein	0.562648	0.272826
orf19.2706	CRH11	GPI-anchored cell wall transglycosylase, putative ortholog of S. cerevisiae Crh1p; predicted glycosyl hydrolase domain; similar to Csf4p and to antigenic A. fumigatus Aspf9; predicted Kex2p substrate; caspofungin-induced	0.540908	0.272826
orf19.6900	orf19.6900	Ortholog(s) have role in mitochondrial genome maintenance, mitochondrion inheritance, phospholipid transport, protein import into mitochondrial outer membrane and ERMES complex, cytosol, nucleus, plasma membrane localization	0.438761	0.272826
orf19.2469	RAD10	Ortholog of S. cerevisiae Rad10, an endonuclease involved in nucleotide excision repair; mutant is extremely sensitive to UV irradiation; transcript repressed in alkaline conditions	0.536018	0.272826
orf19.6187	orf19.6187	possible pseudouridine monophosphate glycosidase; overlaps orf19.6185 and orf19.618; has intron; Spider biofilm repressed	-0.45062	0.272826
orf19.4131	orf19.4131	Ortholog(s) have role in protein folding in endoplasmic reticulum and ER membrane protein complex localization	-0.319975	0.273557
orf19.3872	orf19.3872	Protein of unknown function; oral infection induced; mutants have reduced capacity to damage oral epithelial cells; rat catheter biofilm repressed	-0.398012	0.274757
orf19.7216	YPT52	Rab-family GTPase involved in vacuolar trafficking, colocolizes with Vps1p and Ypt53p in late endosome	-0.366161	0.275304
orf19.3449	orf19.3449	Ortholog(s) have ubiquitin-protein ligase activity, role in histone catabolic process, histone ubiquitination and cytoplasm, ribosome localization	-0.46329	0.275304
orf19.1622	YCG1	Putative condensin G	0.386581	0.275308
orf19.423	orf19.423	Ortholog(s) have enzyme activator activity, m7G(5')pppN diphosphatase activity, mRNA binding activity, role in deadenylation-dependent decapping of nuclear-transcribed mRNA and cytoplasmic mRNA processing body localization	0.369034	0.275573
orf19.3974	PUT2	Putative delta-1-pyrroline-5-carboxylate dehydrogenase; alkaline upregulated; protein present in exponential and stationary growth phase yeast cultures; flow model biofilm induced; Spider biofilm induced	-0.427382	0.275573
orf19.985	orf19.985	Ortholog(s) have endoplasmic reticulum, ribosome localization	-0.469085	0.275898
orf19.3308	STB5	Putative transcription factor with zinc cluster DNA-binding motif; has similarity to S. cerevisiae Stb5p; Hap43p-repressed gene	-0.411819	0.276245
orf19.4482	IFI3	Protein of unknown function; constitutive expression independent of MTL or white-opaque status	-0.529029	0.276245
orf19.5702	orf19.5702	Ortholog(s) have cell division site, spindle localization	-0.327298	0.276301
orf19.4472	orf19.4472	Ortholog of Candida albicans WO-1 : CAWG_00996	-1.01868	0.276301
orf19.2605	PRK1	Putative protein serine/threonine kinase; mutants sensitive to growth on hydrogen peroxide medium	0.331447	0.276301
orf19.3250	orf19.3250	Ortholog(s) have RNA binding activity, role in mRNA cis splicing, via spliceosome and U1 snRNP, U2-type prespliceosome localization	0.415375	0.276301
orf19.57	PSF2	Ortholog(s) have role in DNA-dependent DNA replication, cellular protein localization, double-strand break repair via break-induced replication, meiotic chromosome segregation	-0.448794	0.276301
orf19.2621	orf19.2621	Ortholog(s) have role in mRNA splicing, via spliceosome and U1 snRNP, U2-type prespliceosome, U4/U6 x U5 tri-snRNP complex, U5 snRNP, cytosol localization	0.35601	0.276352
orf19.5634	FRP1	Ferric reductase; alkaline-induced by Rim101; iron-chelation-induced by CCAAT-binding factor; fluconazole-repressed; ciclopirox-, hypoxia-, Hap43-induced; colony morphology-related regulation by Ssn6; Spider and flow model biofilm induced	0.544574	0.276807
orf19.1993	orf19.1993	Ortholog(s) have structural molecule activity, role in proteasome assembly, ubiquitin-dependent protein catabolic process and proteasome regulatory particle, lid subcomplex, proteasome storage granule localization	0.446931	0.277258
orf19.996	orf19.996	Protein with a predicted leucine-rich repeat domain; possibly an essential gene, disruptants not obtained by UAU1 method	-0.708513	0.277258
orf19.5170	ENA21	Predicted P-type ATPase sodium pump; Gcn4p-regulated; flucytosine, amphotericin B, or ketoconazole-induced; osmotic stress-induced; overlaps orf19.5170.1, which is annotated as a blocked reading frame; Spider biofilm induced	0.510469	0.277258
orf19.1486	orf19.1486	Protein with a life-span regulatory factor domain; regulated by Sef1, Sfu1, and Hap43; flow model biofilm induced; Spider biofilm induced	0.488558	0.277309
orf19.5409	IST1	Protein with a positive role in the multivesicular body sorting pathway; rat catheter biofilm repressed	-0.443085	0.277309
orf19.5886	CUP5	Putative proteolipid subunit of the vacuolar H(+)-ATPase V0 sector; required for vacuolar acidification, secretion, filamentous growth; caspofungin repressed	-0.356395	0.277309
orf19.198	ASN1	Putative asparagine synthetase; soluble protein in hyphae; regulated by Rim101; decreased expression at pH 4 vs pH 8; protein detected during exponential and stationary phases of yeast-form growth	0.369151	0.277309
orf19.6643	MCT1	Putative malonyl-CoA acyl carrier protein acyltransferase	0.624447	0.27753
orf19.5949	FAS2	Alpha subunit of fatty-acid synthase; required for virulence in mouse systemic infection and rat oropharyngeal infection models; regulated by Efg1; fluconazole-induced; amphotericin B repressed; flow model and Spider biofilm repressed	0.612013	0.27753
orf19.6719	orf19.6719	Putative nucleosome assembly protein; homozygous transposon insertion causes decreased colony wrinkling under filamentous growth-inducing conditions, but does not block true hyphal formation in liquid media	-0.428309	0.277749
orf19.7319	SUC1	Zinc-finger transcription factor; regulates alpha-glucosidase exression; complements S. cerevisiae suc2 for sucrose utilization and mal13 maltase defect; required for yeast cell adherence to silicone substrate; rat catheter biofilm induced	0.490818	0.278167
orf19.6588	NBP2	Protein containing an SH3 domain; involved in vacuolar fusion in hyphae; mutants form multiple germ tubes; Spider biofilm induced	0.384411	0.278672
orf19.7265	orf19.7265	Putative zinc-finger domain protein with a predicted role in pre-mRNA splicing; Hap43-repressed; Spider biofilm repressed	-0.420143	0.278672
orf19.2087	SAS2	Predicted histone acetyltransferase involved in histone H4 acetylation; member of MYST family	-0.510864	0.27946
orf19.1376	orf19.1376	Ortholog(s) have SNAP receptor activity, phosphatidic acid binding activity, role in ascospore-type prospore membrane assembly and Golgi apparatus, endoplasmic reticulum, plasma membrane, prospore membrane localization	0.41214	0.279531
orf19.1183	orf19.1183	Ortholog(s) have fungal-type vacuole localization	-0.335104	0.279531
orf19.2582	orf19.2582	Ortholog(s) have role in cytoplasmic translation and cytosol, ribosome localization	-0.386249	0.27962
orf19.6416	orf19.6416	Protein involved in N-glycosylation; Spider biofilm induced; rat catheter biofilm repressed	0.370938	0.27962
orf19.7107	orf19.7107	Ortholog(s) have role in ribosomal large subunit biogenesis and cytoplasm, nucleus, ribosome localization	0.345761	0.279668
orf19.3203	RCY1	Putative F-box protein involved in endocytic membrane traffic and/or recycling; fungal-specific (no human or murine homolog)	-0.6067	0.279668
orf19.776	orf19.776	Ortholog(s) have role in meiotic sister chromatid cohesion, protein localization to chromosome, centromeric region, reciprocal meiotic recombination, synaptonemal complex assembly	0.636288	0.279668
orf19.538	orf19.538	Ortholog(s) have role in GPI anchor biosynthetic process and glycosylphosphatidylinositol-N-acetylglucosaminyltransferase (GPI-GnT) complex localization	-0.567713	0.279746
orf19.2664	orf19.2664	Ortholog(s) have role in interspecies interaction between organisms, response to DNA damage stimulus and cytosol, nucleus, polysome localization	-0.365092	0.279898
orf19.6225.1	orf19.6225.1	Ortholog(s) have role in mitochondrial respiratory chain complex IV assembly and mitochondrion localization	0.471627	0.279898
orf19.6665	orf19.6665	Ortholog(s) have Ran GTPase binding, nucleocytoplasmic transporter activity	-0.334404	0.279898
orf19.1717	orf19.1717	Ortholog of C. dubliniensis CD36 : Cd36_81270, C. parapsilosis CDC317 : CPAR2_502880, Candida tenuis NRRL Y-1498 : CANTEDRAFT_101483 and Debaryomyces hansenii CBS767 : DEHA2A11990g	0.621937	0.279898
orf19.2637	orf19.2637	Ortholog(s) have Golgi apparatus, fungal-type vacuole membrane localization	-0.512041	0.279898
orf19.486	NIP100	p150 subunit of dynactin; required for normal spindle formation and position	-0.49337	0.279898
orf19.6590	VMA22	Ortholog(s) have unfolded protein binding activity, role in vacuolar acidification, vacuolar proton-transporting V-type ATPase complex assembly and extrinsic to endoplasmic reticulum membrane localization	-1.04319	0.279898
orf19.3467	SEC27	Ortholog(s) have ubiquitin binding activity and role in ER to Golgi vesicle-mediated transport, late endosome to vacuole transport via multivesicular body sorting pathway, retrograde vesicle-mediated transport, Golgi to ER	-0.355889	0.279898
orf19.1763	IFR1	Predicted oxidoreductase/dehydrogenase; induced by nitric oxide; rat catheter and Spider biofilm induced	0.525004	0.280012
orf19.3534	RHO3	Putative Rho family GTPase; possible substrate of protein farnesyltransferase and geranylgeranyltransferase type I; greater transcription in hyphal form than yeast form; plasma membrane-localized	-0.311101	0.280587
orf19.7495	orf19.7495	Protein with NADPH oxidoreductase containing flavin mononucleotide (FMN) domain; induced by nitric oxide	0.443382	0.280587
orf19.773	orf19.773	Protein similar to S. cerevisiae Rsa3 predicted nucleolar protein involved in maturation of pre-60S ribosomal particles; rat catheter and Spider biofilm induced	0.357495	0.28091
orf19.5203	orf19.5203	Protein of unknown function; Hap43-induced gene	0.509016	0.28091
orf19.3635	orf19.3635	Ortholog of C. dubliniensis CD36 : Cd36_22580, C. parapsilosis CDC317 : CPAR2_406960, Candida tenuis NRRL Y-1498 : CANTEDRAFT_113677 and Debaryomyces hansenii CBS767 : DEHA2D03608g	-0.343433	0.281267
orf19.609	orf19.609	Protein of unknown function; white cell specific transcript	0.872349	0.281293
orf19.4330	orf19.4330	Ortholog of C. dubliniensis CD36 : Cd36_52790, Candida tropicalis MYA-3404 : CTRG_05968 and Candida albicans WO-1 : CAWG_04684	0.502178	0.281293
orf19.849	orf19.849	Ortholog(s) have role in protein N-linked glycosylation, protein O-linked glycosylation, response to stress	0.975339	0.281293
orf19.679	FGR39	Protein lacking an ortholog in S. cerevisiae; transposon mutation affects filamentous growth	0.418097	0.28135
orf19.2546	TRP2	Putative anthranilate synthase with a predicted role in tryptophan biosynthesis; regulated by Gcn2p and Gcn4p	-0.402303	0.28135
orf19.6810	orf19.6810	Ortholog(s) have protein serine/threonine phosphatase activity	-0.429995	0.28135
orf19.6423	orf19.6423	Ortholog(s) have fructose-2,6-bisphosphate 2-phosphatase activity, role in glucose metabolic process and cytoplasm localization	-0.389708	0.28135
orf19.7379	FAA2	Putative acyl CoA synthetase; expression regulated upon white-opaque switch; rat catheter biofilm induced; Spider biofilm induced	0.484517	0.281676
orf19.4940	orf19.4940	Putative histidine permease; fungal-specific (no human or murine homolog); Hap43p-induced gene	0.501527	0.281676
orf19.1945	AUR1	Inositolphosphorylceramide (IPC) synthase; catalyzes the key step in sphingolipid biosynthesis; antifungal drug target; flow model biofilm induced; Spider biofilm induced	0.525328	0.281676
orf19.2827	orf19.2827	Ortholog(s) have structural constituent of cytoskeleton activity	-0.514891	0.281676
orf19.2105	orf19.2105	Putative pre-mRNA-splicing factor; possibly an essential gene, disruptants not obtained by UAU1 method	0.385022	0.281739
orf19.1039	BET4	Ortholog(s) have Rab geranylgeranyltransferase activity and role in ER to Golgi vesicle-mediated transport, protein geranylgeranylation, protein targeting to membrane	0.518709	0.28197
orf19.254	orf19.254	Protein of unknown function; Hog1p-repressed; Spider biofilm induced	0.72381	0.28197
orf19.193	orf19.193	Ortholog of C. dubliniensis CD36 : Cd36_19310, C. parapsilosis CDC317 : CPAR2_209710, Candida tenuis NRRL Y-1498 : CANTEDRAFT_113479 and Debaryomyces hansenii CBS767 : DEHA2C15114g	0.645185	0.282019
orf19.1526	SNF2	Protein involved in transcriptional regulation; ortholog of S. cerevisiae Snf2p, which is the catalytic subunit of the SWI/SNF chromatin remodeling complex; interacts with Swi1p; SWI/SNF complex is essential for hyphal growth and virulence	-0.310292	0.28208
orf19.1279	CDS1	Protein similar to S. cerevisiae Cds1p; transposon mutation affects filamentous growth	0.379891	0.282344
orf19.6638	PTC4	Type PP2C serine/threonine phosphatase; localized to mitochondria; mutation causes sensitivity to sodium, potassium and azole drugs; decreased expression in hyphae compared to yeast-form cells	0.500779	0.282826
orf19.2184	orf19.2184	Putative fumarylacetoacetate hydrolase; clade-associated gene expression; rat catheter and Spider biofilm repressed	-0.369479	0.28311
orf19.5770	OPT8	Oligopeptide transporter; similar to Opt1 and to S. cerevisiae Ygl114wp, but not other OPTs; induced by nitric oxide, amphotericin B; expression of OPT6, 7, 8 does not complement mutants lacking Opt1, Opt2, and Opt3; Spider biofilm induced	0.378333	0.28311
orf19.3000	ORC1	Putative origin recognition complex large subunit; essential for viability; similar to S. cerevisiae Orc1p origin recognition complex subunit	-0.343238	0.283297
orf19.5098	NTG1	Protein with strong similarity to both S. cerevisiae Ntg1 and Ntg2 DNA repair glycosylases; transcript induced by iron; Hap43-repressed gene; Spider biofilm induced	0.367744	0.283297
orf19.1033	STR2	Ortholog(s) have cystathionine gamma-synthase activity, role in transsulfuration and cytosol, nucleus localization	0.323024	0.284333
orf19.6589	SSF1	Protein involved in ribosome biogenesis; ortholog of S. cerevisiae Ssf1; Hap43-induced; rat catheter and Spider biofilm induced	0.359439	0.284887
orf19.1608	orf19.1608	Ortholog(s) have cytosol, nucleus localization	0.502791	0.285491
orf19.2074	orf19.2074	Ortholog of Candida albicans WO-1 : CAWG_03833	0.896537	0.285491
orf19.5762	PGA61	Putative GPI-anchored protein	-0.889716	0.285577
orf19.6169	ATO1	Putative fungal-specific transmembrane protein; induced by Rgt1; Spider biofilm induced	-0.67146	0.285577
orf19.1854	HHF22	Putative histone H4; regulated by Efg1; flucytosine, fluconazole-induced; amphotericin B, caspofungin repressed; colony morphology-related gene regulation by Ssn6; Hap43-induced; rat catheter and Spider biofilm repressed	0.435473	0.285768
orf19.3173	orf19.3173	Ortholog(s) have Golgi apparatus, endoplasmic reticulum localization	-0.423288	0.285841
orf19.6873.1	KTI11	Zn-ribbon protein; required for synthesis of diphthamide on translation factor eEF2; involved in modification of wobble nucleosides in tRNAs; rat catheter and Spider biofilm induced	0.528833	0.286072
orf19.677	CHO1	Putative phosphatidylserine synthase; ortholog of S. transposon mutation affects filamentous growth; regulated by Nrg1, Tup1	0.543976	0.286072
orf19.6621	MHP1	Protein similar to S. cerevisiae Mhp1p, which is involved in microtubule stabilization; transposon mutation affects filamentous growth; possibly transcriptionally regulated upon hyphal formation; possibly an essential gene (by UAU1 method)	0.404107	0.286254
orf19.2191.1	orf19.2191.1	Ortholog of C. dubliniensis CD36 : Cd36_11730, C. parapsilosis CDC317 : CPAR2_104195, Candida tenuis NRRL Y-1498 : CANTEDRAFT_109454 and Debaryomyces hansenii CBS767 : DEHA2C10076g	0.367785	0.286919
orf19.4415	MED3	RNA polymerase II mediator complex subunit	0.358897	0.287036
orf19.3843	orf19.3843	Ortholog(s) have role in filamentous growth, posttranslational protein targeting to membrane, translocation and Sec62/Sec63 complex localization	-0.330354	0.287036
orf19.6269	orf19.6269	Ortholog of C. dubliniensis CD36 : Cd36_05990, Candida tenuis NRRL Y-1498 : CANTEDRAFT_91852, Debaryomyces hansenii CBS767 : DEHA2G15356g and Pichia stipitis Pignal : PICST_87044	-0.482098	0.287036
orf19.7458	orf19.7458	Ortholog of C. dubliniensis CD36 : Cd36_86660, Candida tenuis NRRL Y-1498 : cten_CGOB_00028, Candida tropicalis MYA-3404 : CTRG_05695 and Candida albicans WO-1 : CAWG_02979	0.423621	0.287036
orf19.6753	orf19.6753	Protein with a predicted RING-type zinc finger; possibly an essential gene, disruptants not obtained by UAU1 method	0.328744	0.287049
orf19.4901	orf19.4901	Predicted methyltransferase; Spider biofilm induced	0.507324	0.287049
orf19.819	orf19.819	Ortholog(s) have role in lipoate biosynthetic process and mitochondrion localization	-0.335355	0.287049
orf19.3441	FRP6	Putative ammonia transport protein; regulated by Nrg1 and Tup1; regulated by Ssn6; induced by human neutrophils	0.436213	0.287594
orf19.1769	orf19.1769	Ortholog(s) have G-protein beta/gamma-subunit complex binding, actin binding activity, role in positive regulation of transcription from RNA polymerase II promoter by pheromones, protein folding and cytoplasm localization	-0.479724	0.287594
orf19.3456	orf19.3456	Protein with a predicted serine/threonine kinase and tyrosine kinase domain; possibly an essential gene, disruptants not obtained by UAU1 method	0.40596	0.287594
orf19.4723	FAD1	Ortholog(s) have ATP binding, FMN adenylyltransferase activity, magnesium ion binding activity, role in FAD biosynthetic process and cytosol, nucleus localization	0.396486	0.287594
orf19.6731	orf19.6731	Protein of unknown function; repressed by alpha pheromone in SpiderM medium; Spider biofilm induced	0.506825	0.287594
orf19.4159	orf19.4159	Has domain(s) with predicted role in transmembrane transport	-0.495697	0.287594
orf19.3758	orf19.3758	Ortholog(s) have fungal-type vacuole membrane localization	0.346326	0.287846
orf19.3978	orf19.3978	Protein required for maturation of 18S rRNA; rat catheter biofilm repressed	0.350624	0.288864
orf19.3031	SEC62	Putative endoplasmic reticulum (ER) protein-translocation complex subunit	-0.303081	0.289053
orf19.5077	orf19.5077	Protein of unknown function; Hap43-repressed gene; repressed by nitric oxide	-0.316634	0.289441
orf19.796	HYM1	Protein of RAM cell wall integrity signaling network; involved in regulation of Ace2 activity and cellular morphogenesis; role in cell separation, azole sensitivity; required for hyphal growth	0.330364	0.289441
orf19.5142	DFR1	Trimethoprim resistant dihydrofolate reductase (DHFR), reduces 7,8-dihydrofolate to 5,4,7,8-tetrahydrofolate; binds NADPH; target of drugs that selectively inhibit the fungal enzyme rather than the human enzyme	-0.80169	0.289486
orf19.3425	orf19.3425	RING/FYVE/PHD zinc finger protein; Spider biofilm induced	0.36089	0.291186
orf19.2604	orf19.2604	S. pombe ortholog SPAC2C4.06c is a predicted tRNA (cytosine-5-)-methyltransferase; Spider biofilm induced	0.311823	0.29316
orf19.4287	orf19.4287	Putative oxidoreductase; Hap43-repressed gene; clade-associated gene expression	0.508705	0.294608
orf19.5674	PGA10	GPI anchored membrane protein; utilization of hemin and hemoglobin for Fe in host; Rim101 at ph8/hypoxia/ketoconazole/ciclopirox/hypha-induced; required for RPMI biofilm formation, Bcr1-induced in a/a biofilm; rat catheter biofilm repressed	0.731033	0.294608
orf19.4866	CPP1	VH1 family MAPK phosphatase; regulates Cst20-Hst7-Cek1-Cph1 filamentation pathway; represses yeast-hyphal switch; required for virulence in mice; yeast-enriched; induced by alpha pheromone in SpiderM medium; Spider biofilm induced	0.31618	0.294608
orf19.5648	orf19.5648	Ortholog of C. dubliniensis CD36 : Cd36_40300, C. parapsilosis CDC317 : CPAR2_402190, Candida tenuis NRRL Y-1498 : cten_CGOB_00197 and Debaryomyces hansenii CBS767 : DEHA2F06160g	-0.326202	0.294608
orf19.1193	GNP1	Similar to asparagine and glutamine permease; fluconazole, caspofungin induced; regulated by Nrg1, Mig1, Tup1, Gcn2, Gcn4, and alkaline regulated by Rim101; repressed during chlamydospore formation; rat catheter, flow model biofilm induced	0.60517	0.295058
orf19.3931.2	orf19.3931.2	Protein of unknown function	1.04746	0.295362
orf19.3322	DUT1	dUTP pyrophosphatase; cell-cycle regulated if expressed in S. cerevisiae; upstream MluI and SCB elements; 17-beta-estradiol, ethynyl estradiol, macrophage induced; decreased in stationary phase yeast; rat catheter, Spider biofilm repressed	-0.344232	0.295845
orf19.6077	orf19.6077	Putative protein of unknown function; shows colony morphology-related gene regulation by Ssn6p	-0.443353	0.295845
orf19.579	FOL1	Putative dihydroneopterin aldolase (dihydro-6-hydroxymethylpterin pyrophosphokinase); fungal-specific (no human or murine homolog)	-0.340591	0.295978
orf19.4573	ZCF26	Zn2-Cys6 transcription factor of unknown function; induced by alpha pheromone in SpiderM medium	0.543812	0.29655
orf19.596.1	NOP10	Small nucleolar ribonucleoprotein; flucytosine induced	0.366856	0.29655
orf19.1630	orf19.1630	Ortholog(s) have cytoplasm localization	-0.33691	0.296926
orf19.1052	orf19.1052	Predicted histone H2B; Hap43-induced gene; Spider biofilm repressed	0.409036	0.296983
orf19.1168	ZCF3	Zn(II)2Cys6 domain transcription factor; required for filamentous growth, resistance to rapamycin and flucytosine; possibly an essential gene, disruptants not obtained by UAU1 method; Hap43-repressed; Spider and flow model biofilm induced	0.49675	0.296983
orf19.1834	orf19.1834	Ortholog of C. dubliniensis CD36 : Cd36_09960, C. parapsilosis CDC317 : CPAR2_212580, Debaryomyces hansenii CBS767 : DEHA2G11770g and Pichia stipitis Pignal : PICST_51041	-0.589995	0.296983
orf19.6907	orf19.6907	Ortholog(s) have DNA binding activity and cytoplasm, nuclear chromatin localization	-0.447082	0.296983
orf19.1232	VRG4	GDP-mannose transporter; essential; required for glycosylation, hyphal growth; functional homolog of S. cerevisiae Vrg4p, which imports GDP-mannose from cytoplasm to Golgi for protein and lipid mannosylation; no mammalian homolog	0.382951	0.297984
orf19.5665	orf19.5665	Ortholog(s) have D-arabinose 1-dehydrogenase [NAD(P)+] activity and role in dehydro-D-arabinono-1,4-lactone biosynthetic process	-0.321932	0.297984
orf19.3944	GRR1	F-box protein component of the SCF ubiquitin-ligase complex required for cell cycle progression; involved in negative control of pseudohyphal growth; Spider biofilm induced	-0.389845	0.297984
orf19.5134	orf19.5134	Ortholog of C. parapsilosis CDC317 : CPAR2_704140, C. dubliniensis CD36 : Cd36_72870, Lodderomyces elongisporus NRLL YB-4239 : LELG_05208 and Candida orthopsilosis Co 90-125 : CORT_0G04320	0.318337	0.297984
orf19.1045	orf19.1045	Putative U2 snRNP protein; Hap43p-induced gene; mutation confers hypersensitivity to 5-fluorocytosine (5-FC), 5-fluorouracil (5-FU), and tubercidin (7-deazaadenosine)	0.35602	0.298679
orf19.4101	orf19.4101	Ortholog of C. parapsilosis CDC317 : CPAR2_104840, Candida tenuis NRRL Y-1498 : CANTEDRAFT_116070, Debaryomyces hansenii CBS767 : DEHA2F04994g and Pichia stipitis Pignal : psti_CGOB_00085	-0.522671	0.299755
orf19.5601	orf19.5601	Ortholog of C. dubliniensis CD36 : Cd36_63910, C. parapsilosis CDC317 : CPAR2_601360, Candida tenuis NRRL Y-1498 : CANTEDRAFT_108198 and Debaryomyces hansenii CBS767 : DEHA2C04136g	0.450929	0.299825
orf19.6645	HMO1	HMG-box transcription factor; binds upstream of hexose and ergosterol metabolism and cell cycle genes; activates pseudohyphal growth when expressed in S. cerevisiae; repressed in hyphae; Spider biofilm repressed	0.623369	0.29992
orf19.6155	orf19.6155	Ortholog(s) have DNA ligase (ATP) activity and role in DNA ligation, DNA recombination, DNA replication, Okazaki fragment processing, base-excision repair, mitotic cell cycle, nucleotide-excision repair, telomere maintenance	0.341177	0.299976
orf19.4853	HCM1	Protein with forkhead domain; similar to S. cerevisiae Hcm1p; Hap43p-induced gene	-0.47704	0.299976
orf19.458.1	orf19.458.1	Ortholog of C. parapsilosis CDC317 : CPAR2_205150, Debaryomyces hansenii CBS767 : DEHA2G10538g, Pichia stipitis Pignal : psti_CGOB_00130 and Candida guilliermondii ATCC 6260 : PGUG_02975	-0.504122	0.299976
orf19.1634	orf19.1634	Has domain(s) with predicted fatty-acyl-CoA binding activity	-0.364541	0.300324
orf19.3567	BIO32	Putative class III aminotransferase with a predicted role in biotin biosynthesis; Spider biofilm induced	0.460941	0.300674
orf19.5182	POL3	Large subunit of DNA polymerase III; partially complements defects of an S. cerevisiae cdc2 mutant; differing reports about periodic (G1/S) or non-periodic mRNA expression through cell cycle; Hap43p-repressed	-0.367469	0.300674
orf19.5131	orf19.5131	Ortholog of S. cerevisiae Gid7, a GID complex protein; involved in proteasome-dependent catabolite inactivation of fructose-1,6-bisphosphatase; Hap43-repressed gene	0.517635	0.300674
orf19.1976	TRX2	Similar to thioredoxins; not expected to be enzymatically active because it lacks a canonical thioredoxin active site (Trp-Cys-Gly-Pro-Cys); TRX1 encodes all of the cytoplasmic/nuclear thioredoxin function in C. albicans; Hap43p-induced	0.475083	0.300753
orf19.4332	orf19.4332	Ortholog of C. dubliniensis CD36 : Cd36_52800, C. parapsilosis CDC317 : CPAR2_303110, Candida tenuis NRRL Y-1498 : CANTEDRAFT_92321 and Debaryomyces hansenii CBS767 : DEHA2G07964g	0.512801	0.301525
orf19.5244	MCD4	Protein of major facilitator superfamily; has phosphodiesterase/nucleotide pyrophosphatase domain; similar to S. cerevisiae Mcd4p, which acts in GPI anchor biosynthesis; possibly an essential gene, disruptants not obtained by UAU1 method	-0.417287	0.301525
orf19.4066	orf19.4066	Putative glycerol-3-phosphate acyltransferase; Hog1-repressed	0.636529	0.301525
orf19.5166	DBF4	Putative Cdc7p-Dbf4p kinase complex regulatory subunit; Hap43p-induced gene; macrophage/pseudohyphal-repressed; cell-cycle regulated periodic mRNA expression; S. cerevisiae ortholog is not cell-cycle regulated	-0.343905	0.301525
orf19.2037	orf19.2037	Ortholog of C. dubliniensis CD36 : Cd36_15810, C. parapsilosis CDC317 : CPAR2_212950, Candida tenuis NRRL Y-1498 : CANTEDRAFT_116162 and Debaryomyces hansenii CBS767 : DEHA2D18392g	-0.424306	0.301525
orf19.5148	CYR1	Class III adenylyl cyclase; mutant lacks cAMP; mutant hyphal growth defect rescued by exogenous cAMP; required for mouse mucosal or systemic infection; role in macrophage sensitivity, apoptosis; downstream of Ras1p and CO2 signaling	-0.328137	0.301525
orf19.2544	orf19.2544	Ortholog(s) have aminoacyl-tRNA hydrolase activity, role in negative regulation of proteasomal ubiquitin-dependent protein catabolic process and mitochondrial outer membrane localization	-0.624601	0.302259
orf19.1643	orf19.1643	Ortholog(s) have serine-type endopeptidase activity, role in regulation of mitochondrion organization, signal peptide processing and mitochondrial inner membrane localization	-0.411425	0.302259
orf19.76	SPB1	Putative AdoMet-dependent methyltransferase; Hap43-induced; repressed by prostaglandins; possibly essential gene, disruptants not obtained by UAU1 method; Spider biofilm induced	0.359828	0.302389
orf19.3012	ARO80	Zn(II)2Cys6 transcription factor; transcriptional activator of aromatic amino acid catabolism; regulator of aromatic alcohol biosynthesis via the Ehrlich pathway; mutant is viable	-0.37522	0.302389
orf19.5792	SMP3	Mannosyltransferase of glycosylphosphatidylinositol (GPI) biosynthesis; catalyzes mannosylation of Man3-GPI precursor; essential for viability; 8-9 transmembrane regions predicted; has HQEXRF motif; functional homolog of S. cerevisiae Smp3p	-0.334226	0.303054
orf19.6540	PFK2	Phosphofructokinase beta subunit; fructose 2,6-bisphosphate, AMP activated; ATP inhibited; phagocytosis, hyphal repressed; fluconazole-induced; stationary-phase enriched; flow model biofilm induced; rat catheter/Spider biofilm repressed	-0.383641	0.303064
orf19.2809	CTN3	Peroxisomal carnitine acetyl transferase; no obvious metabolic, hyphal, virulence defects in Ura+ strain; induced by macrophage engulfment, hyphal growth, starvation, nonfermentable carbon sources; rat catheter, Spider biofilm induced	0.692558	0.304636
orf19.1433	orf19.1433	Protein of unknown function; Hap43-repressed; colony morphology-related gene regulation by Ssn6; Spider biofilm induced	-0.366835	0.304995
orf19.175	orf19.175	Ortholog of C. dubliniensis CD36 : Cd36_27430, C. parapsilosis CDC317 : CPAR2_802450, Candida tenuis NRRL Y-1498 : CANTEDRAFT_113969 and Debaryomyces hansenii CBS767 : DEHA2A13002g	-0.408389	0.305244
orf19.2315	orf19.2315	Putative transcription factor with bZIP DNA-binding motif	-0.315456	0.305244
orf19.1687	orf19.1687	Ortholog of S. cerevisiae Prp43, an RNA helicase in the DEAH-box family that functions in both RNA polymerase I and polymerase II transcript metabolism; Hap43-induced gene	0.346412	0.30547
orf19.5034	YBP1	Protein involved in response to oxidative stress, binds and stabilizes Cap1p transcription factor in response to H2O2; essential for macrophage killing	-0.389919	0.306179
orf19.95	orf19.95	Ortholog of S. cerevisiae : PRM5, C. dubliniensis CD36 : Cd36_60980, C. parapsilosis CDC317 : CPAR2_603060, Candida tenuis NRRL Y-1498 : CANTEDRAFT_113703 and Debaryomyces hansenii CBS767 : DEHA2F10032g	0.464783	0.306775
orf19.1086	orf19.1086	Ortholog(s) have role in protein deubiquitination, regulation of ER to Golgi vesicle-mediated transport, regulation of retrograde vesicle-mediated transport, Golgi to ER, ribophagy and cytoplasm localization	-0.312068	0.308015
orf19.2890	orf19.2890	Has domain(s) with predicted sugar:hydrogen symporter activity, role in carbohydrate transport and Golgi membrane, integral to membrane localization	0.370739	0.308082
orf19.2895	VMA8	Putative vacuolar H+-ATPase subunit; regulated by Nrg1 and Mig1; transcript increases in populations of cells exposed to fluconazole over multiple generations; rat catheter and Spider biofilm repressed	-0.369252	0.30827
orf19.1458	orf19.1458	Ortholog(s) have tRNA-specific adenosine deaminase activity, role in tRNA modification and cytoplasm, nucleus localization	-0.481223	0.30827
orf19.986	GLY1	L-threonine aldolase; complements glycine auxotrophy of S. cerevisiae shm1 shm2 gly1-1 triple mutant; macrophage/pseudohyphal-induced; the GLY1 locus has an RFLP and is triploid in strain SGY269; flow model biofilm induced	-0.393469	0.30827
orf19.4099	ECM17	Putative sulfite reductase beta subunit; role in cell wall biogenesis; regulated by Tsa1/Tsa1B in H2O2 stress; Gcn4-regulated; Tbf1-activated; Hap43-repressed; Spider, flow, F-12/CO2 model biofilm induced	0.406059	0.30846
orf19.4792	orf19.4792	Protein with a regulator of G-protein signaling domain; Plc1-regulated; Spider biofilm induced; rat catheter biofilm repressed	0.411636	0.30846
orf19.5754	orf19.5754	Putative membrane protein with a predicted role in zinc ion homeostasis; Hap43-induced; fluconazole-induced; rat catheter and Spider biofilm induced	0.513568	0.308704
orf19.389	orf19.389	Protein of unknown function; Hap43-induced gene	-0.453077	0.308704
orf19.5174	TAF19	Putative TFIID subunit; mutation confers hypersensitivity to amphotericin B; rat catheter biofilm induced	0.391467	0.308704
orf19.7015	RPP0	Putative ribosomal protein; antigenic in mouse; repressed upon phagocytosis by murine macrophage; induced by Tbf1; overlaps orf19.7014; Spider biofilm repressed	-0.42045	0.308835
orf19.6284	orf19.6284	Ortholog(s) have GTP binding, signal recognition particle binding activity, role in protein targeting to ER and integral to endoplasmic reticulum membrane localization	-0.381552	0.308835
orf19.5492	orf19.5492	Ortholog(s) have mRNA binding activity, role in mRNA splicing, via spliceosome and U1 snRNP, U2-type prespliceosome, commitment complex localization	0.307737	0.308835
orf19.3054	RPN3	Putative non-ATPase regulatory subunit of the 26S proteasome lid; amphotericin B repressed; oxidative stress-induced via Cap1p	0.362916	0.309234
orf19.2834	RPD3	Histone deacetylase; regulates frequency of white-to-opaque and opaque-to-white switching; greater expression in white cells than opaque cells; has conserved deacetylation motif	0.321895	0.309502
orf19.1225	PEX22	Putative peroxin	0.464673	0.309502
orf19.1409	VAC7	Ortholog of S. cerevisiae Vac7; integral vacuolar membrane protein involved in vacuole inheritance and morphology; mutants are viable	-0.379285	0.309502
orf19.945	VPS2	Ortholog(s) have role in intralumenal vesicle formation, protein retention in Golgi apparatus, protein targeting to vacuole involved in ubiquitin-dependent protein catabolic process via the multivesicular body sorting pathway	0.514554	0.309502
orf19.4669	AAT22	Aspartate aminotransferase; nitrogen metabolism; similar but not orthologous to S. cerevisiae Aat2; clade-associated gene expression; protein levels decrease in stationary phase yeast; mutant is viable; flow model biofilm repressed	-0.466333	0.310444
orf19.2667	RPF1	Putative nucleolar protein with a predicted role in the assembly and export of the large ribosomal subunit; essential for growth; rat catheter and Spider biofilm induced	0.344035	0.310444
orf19.5486	orf19.5486	Putative endoribonuclease; heterozygous null mutant exhibits hypersensitivity to parnafungin and cordycepin in the C. albicans fitness test	0.313601	0.310507
orf19.1442	PLB4.5	Phospholipase B; Hog1-induced; regulated by Ssn6; putative GPI-anchor; repressed during cell wall regeneration; clade-associated gene expression; Hap43-induced; rat catheter and Spider biofilm repressed	-0.444023	0.310542
orf19.6938	MEU1	Putative methylthioadenosine phosphorylase; protein level decreases in stationary phase cultures	-0.372156	0.310747
orf19.1372	orf19.1372	Protein of unknown function; transcript regulated by Mig1 and Tup1	-0.327097	0.310747
orf19.664	orf19.664	Ortholog of C. dubliniensis CD36 : Cd36_10680, Debaryomyces hansenii CBS767 : DEHA2E14058g, Pichia stipitis Pignal : PICST_29620 and Spathaspora passalidarum NRRL Y-27907 : SPAPADRAFT_146037	0.865465	0.311093
orf19.2060	SOD5	Cu and Zn-containing superoxide dismutase; protects against oxidative stress; induced by neutrophils, hyphal growth, caspofungin, osmotic/oxidative stress; oralpharyngeal candidiasis induced; rat catheter and Spider biofilm induced	0.788176	0.311181
orf19.2847	orf19.2847	Ortholog(s) have RNA polymerase III activity, role in tRNA transcription from RNA polymerase III promoter and DNA-directed RNA polymerase III complex, mitotic spindle pole body localization	0.312486	0.31139
orf19.5839	PDR17	Fungal-specific protein (no human or murine homolog); role in sensitivity to fluconazole, specifically	-0.491483	0.312025
orf19.5635	PGA7	GPI-linked hyphal surface antigen; induced by ciclopirox olamine, ketoconazole, Rim101 at pH 8; Hap43, fluconazole; flow model biofilm induced; Spider biofilm induced; required for RPMI biofilm; Bcr1-induced in a/a biofilm	0.542213	0.312085
orf19.3610	orf19.3610	Protein of unknown function; upregulation correlates with clinical development of fluconazole resistance; regulated by Sef1, Sfu1, and Hap43	0.443276	0.312085
orf19.4414	orf19.4414	Ortholog of C. dubliniensis CD36 : Cd36_45590, C. parapsilosis CDC317 : CPAR2_501450, Candida tenuis NRRL Y-1498 : CANTEDRAFT_105024 and Debaryomyces hansenii CBS767 : DEHA2D12364g	0.40887	0.312298
orf19.1671	UTR2	Putative GPI anchored cell wall glycosidase; role in adhesion, hyphal growth on Spider (not serum) medium; chitin-binding, glycosyl hydrolase domains; induced during cell wall regeneration; mRNA in yeast-form cells; Spider biofilm induced	0.333582	0.313018
orf19.5672	MEP2	Ammonium permease and regulator of nitrogen starvation-induced filamentation; 11 predicted transmembrane regions; in low nitrogen cytoplasmic C-terminus activates Ras/cAMP and MAPK signal transduction pathways to induce filamentation	1.30832	0.313111
orf19.6348	orf19.6348	Predicted cysteine proteinase domain; mutants are viable	0.387682	0.313111
orf19.4907	orf19.4907	Putative protein of unknown function; Hap43p-repressed gene; increased transcription is observed upon fluphenazine treatment; possibly transcriptionally regulated by Tac1p; induced by nitric oxide; fungal-specific (no human/murine homolog	0.353726	0.313111
orf19.7589	orf19.7589	Protein of unknown function; Hap43-repressed gene; transcript induced by elevated CO2	-0.39093	0.313182
orf19.6812	PMT2	Protein mannosyltransferase (PMT) with roles in hyphal growth and drug sensitivity; member of the PMT family which includes Pmt1p, Pmt2p, Pmt4p, Pmt5p, and Pmt6p; induced during cell wall regeneration; essential	-0.335596	0.313504
orf19.3508	orf19.3508	Putative protein of unknown function; stationary phase enriched protein	-0.45902	0.314034
orf19.4799	CEF1	Putative mRNA splicing factor; ortholog is essential in S. cerevisiae; Spider biofilm induced	0.298384	0.315299
orf19.6858	EDC3	Ortholog(s) have role in cytoplasmic mRNA processing body assembly, deadenylation-independent decapping of nuclear-transcribed mRNA and cytoplasmic mRNA processing body localization	-0.371903	0.315945
orf19.697	orf19.697	Ortholog(s) have mitochondrial outer membrane localization	0.313499	0.316171
orf19.2960	FRS2	Putative tRNA-Phe synthetase; downregulated upon phagocytosis by murine macrophage; protein present in exponential and stationary growth phase yeast cultures; Spider biofilm repressed	0.341425	0.316767
orf19.6481	YPS7	Putative aspartic-type endopeptidase with limited ability to degrade alpha pheromone; mutants show increased sensitivity to alpha pheromone	0.384684	0.316935
orf19.497	EAF7	Subunit of the NuA4 histone acetyltransferase complex	-0.324413	0.317151
orf19.2194	orf19.2194	Phosphorylated protein of unknown function	-0.346221	0.317151
orf19.7051	orf19.7051	Maf-like protein; rat catheter biofilm induced	-0.701577	0.317151
orf19.3111	PRA1	Cell surface protein that sequesters zinc from host tissue; enriched at hyphal tips; released extracellularly; binds to host complement regulators; mediates leukocyte adhesion and migration; immunogenic in mouse; produced at ambient pH	-0.6485	0.317151
orf19.4736	orf19.4736	Ortholog(s) have alkaline phosphatase activity, nucleotide phosphatase activity and role in cellular response to cadmium ion, detoxification of cadmium ion, nicotinamide nucleotide metabolic process, protein dephosphorylation	-0.31517	0.317619
orf19.2933	orf19.2933	Ortholog(s) have ubiquitin-specific protease activity, role in protein deubiquitination, regulation of transcription, DNA-dependent and cytosol, nucleus localization	0.317195	0.317619
orf19.789	PYC2	Putative pyruvate carboxylase; binds biotin cofactor; repressed by Ssk1 response regulator, by benomyl treatment, or in an azole-resistant strain overexpressing MDR1; stationary phase enriched protein; flow model biofilm repressed	-0.394041	0.318055
orf19.4565	BGL2	Cell wall 1,3-beta-glucosyltransferase; mutant has cell-wall and growth defects, but wild-type 1,3- or 1,6-beta-glucan content; antigenic; virulence role in mouse systemic infection; rat catheter biofilm induced	0.423743	0.318055
orf19.5268	MED10	RNA polymerase II mediator complex subunit; possibly an essential gene, disruptants not obtained by UAU1 method	-0.563436	0.318479
orf19.6250	orf19.6250	Ortholog(s) have eukaryotic initiation factor 4G binding, mRNA binding activity	-0.339369	0.318607
orf19.1914	FAV3	Putative alpha-1,6-mannanase; induced by mating factor in MTLa/MTLa opaque cells	0.337687	0.319014
orf19.203	STB3	Putative SIN3-binding protein 3 homolog; caspofungin induced; macrophage/pseudohyphal-repressed; rat catheter biofilm induced	0.40696	0.319377
orf19.3590	IPP1	Putative inorganic pyrophosphatase; antigenic; soluble protein in hyphae; macrophage-induced protein; protein present in exponential and stationary phase yeast; possibly essential (UAU1 method); sumoylation target; Spider biofilm repressed	-0.377955	0.319377
orf19.6321	PGA48	Putative GPI-anchored adhesin-like protein; similar to S. cerevisiae Spi1p, which is induced at stationary phase; transcript induced in high iron; flow model biofilm induced; Spider biofilm repressed	0.351163	0.319554
orf19.1711	END3	Regulated by Gcn4p; induced in response to amino acid starvation (3-aminotriazole treatment)	-0.352004	0.319702
orf19.5038	orf19.5038	Predicted tRNA (guanine) methyltransferase activity; Spider biofilm induced	0.377616	0.320251
orf19.2657	orf19.2657	Protein of unknown function	-0.552592	0.320381
orf19.7149	orf19.7149	Putative GTPase inhibitor; predicted role in endocytosis, protein targeting to vacuole; rat catheter biofilm repressed	-0.384759	0.320533
orf19.3638	PGA46	Putative GPI-anchored protein; secreted; fluconazole-induced	-0.691295	0.32129
orf19.5227	orf19.5227	Chaperone component; involved in assembly of alpha subunits into the 20S proteasome; flow model biofilm induced	0.638233	0.322365
orf19.5112	TKL1	Putative transketolase; localizes to surface of yeast cells, not hyphae; soluble protein in hyphae; transcript regulated by Nrg1, Mig1, and Tup1; antigenic in human or murine infection; possibly essential (by UAU1 method)	-0.406765	0.322365
orf19.2650.1	orf19.2650.1	Mitochondrial ribosomal protein of the small subunit; Spider biofilm repressed	0.440581	0.322614
orf19.3655	orf19.3655	Ortholog of C. dubliniensis CD36 : Cd36_60640, C. parapsilosis CDC317 : CPAR2_602930, Candida tenuis NRRL Y-1498 : CANTEDRAFT_115038 and Pichia stipitis Pignal : PICST_31932	1.36938	0.322666
orf19.2474	PRC3	Putative carboxypeptidase Y precursor; transcript regulated by Nrg1 and Mig1; regulated by Gcn2 and Gcn4	-0.347341	0.322666
orf19.6701	orf19.6701	Protein with similarity to amino acid-tRNA ligase; stationary phase enriched protein; GlcNAc-induced protein	-0.319	0.322666
orf19.4575	orf19.4575	Ortholog(s) have mitochondrion localization	-0.325238	0.322666
orf19.2076	orf19.2076	Protein of unknown function; S. pombe ortholog SPAC7D4.05 encodes a predicted hydrolase; Hap43-repressed; Spider biofilm induced	-0.469085	0.322666
orf19.1058	orf19.1058	Ortholog(s) have ubiquitin binding activity, role in ubiquitin-dependent protein catabolic process and proteasome regulatory particle, lid subcomplex, proteasome storage granule localization	0.29151	0.322666
orf19.4776	LYS143	Zn(II)2Cys6 transcription factor; ortholog of S. cerevisiae Lys14 involved in the regulation of lysine biosynthesis genes	-0.576598	0.322666
orf19.5379	ERG4	Protein similar to sterol C-24 reductase; shows Mob2p-dependent hyphal regulation; fluconazole-induced; caspofungin repressed; rat catheter biofilm repressed	0.414764	0.322666
orf19.6309	MSS11	Transcription factor; activator that binds to Flo8 via a LisH motif to cooperatively activate transcription of hypha-specific genes; required for hyphal growth	-0.350852	0.322736
orf19.3271	orf19.3271	Ortholog of Candida albicans WO-1 : CAWG_01442	0.774643	0.323394
orf19.3138	NOP1	Nucleolar protein; flucytosine induced; Hap43-induced; Spider biofilm repressed	0.410366	0.323557
orf19.4540	UBC8	Predicted ubiquitin-conjugating enzyme that negatively regulates gluconeogenesis by mediating the glucose-induced ubiquitination of fructose-1,6-bisphosphatase; induced by alpha pheromone in SpiderM medium	0.328174	0.323557
orf19.5225	orf19.5225	Ortholog of Candida albicans WO-1 : CAWG_00201	0.397798	0.323557
orf19.7050	NOP15	Nucleolar ribosome biogenesis factor; hyphal-induced expression; Hap43-induced; rat catheter biofilm induced	0.357478	0.323965
orf19.3478	NIP7	Putative nucleolar protein with role in ribosomal assembly; hyphal-induced; Hap43-induced; Spider biofilm induced	0.335932	0.324606
orf19.4503	orf19.4503	Similar to HMG-box variant of S. pombe; Spider biofilm repressed	0.368291	0.324606
orf19.1839	RPA190	Putative RNA polymerase I subunit A190; Hap43p-induced gene; flucytosine induced	0.362464	0.324606
orf19.7059	orf19.7059	Ortholog(s) have endoribonuclease activity, role in nuclear mRNA surveillance of mRNP export, transcription, DNA-dependent and cytoplasm, nucleus localization	-0.299465	0.325305
orf19.5893	RIP1	Putative ubiquinol cytochrome c-reductase; induced by high iron; Hap43, nitric oxide, alkaline repressed; Spider biofilm repressed	-0.351189	0.325305
orf19.3664	HSP31	Putative 30 kda heat shock protein; repressed during the mating process; rat catheter biofilm induced	0.952101	0.325305
orf19.4873	orf19.4873	Protein of unknown function; transcript regulated by white-opaque switch; flow model biofilm induced; Spider biofilm induced	0.485511	0.325402
orf19.5964.2	RPL35	Ribosomal protein; downregulation correlates with clinical development of fluconazole resistance; colony morphology-related gene regulation by Ssn6; Hap43-induced; Spider biofilm repressed	0.518784	0.325402
orf19.7251	WSC4	Putative cell wall integrity and stress response subunit 4 precursor; transcription is specific to white cell type	-0.391824	0.325402
orf19.5976	orf19.5976	Protein of unknown function; ortholog of S. cerevisiae Urn1; downregulated by fluphenazine treatment, in azole-resistant strains that overexpress CDR1 and CDR2 or MDR1	0.346391	0.325402
orf19.2481	orf19.2481	Protein of unknown function; Spider biofilm induced	0.843946	0.325402
orf19.1996	CHA1	Similar to catabolic ser/thr dehydratases; repressed by Rim101; induced in low iron; regulated on white-opaque switch; filament induced; Tn mutation affects filamentation; flow model biofilm induced; Spider biofilm repressed	-0.876797	0.325402
orf19.5465	orf19.5465	Ortholog(s) have first spliceosomal transesterification activity, role in generation of catalytic spliceosome for first transesterification step and U2-type catalytic step 1 spliceosome, mitotic spindle pole body localization	-0.342996	0.325402
orf19.234	PHA2	Putative prephenate dehydratase; Hap43p-repressed gene; expression downregulated in an ssr1 null mutant	-0.474908	0.325402
orf19.639.1	orf19.639.1	Ortholog(s) have structural constituent of ribosome activity and mitochondrial large ribosomal subunit localization	-0.51705	0.325876
orf19.7327	PHO88	Protein with a role in phosphate transport; biofilm-regulated expression; amphotericin B repressed	0.369547	0.325876
orf19.6472	CYP1	Peptidyl-prolyl cis-trans isomerase; cyclosporin A sensitive activity; soluble in hyphae; biofilm induced, macrophage-induced protein; downregulated upon treatment of biofilm with farnesol; present in exponential and stationary phase cells	-0.392086	0.326132
orf19.4738	orf19.4738	Ortholog(s) have role in protein folding in endoplasmic reticulum and integral to endoplasmic reticulum membrane localization	-0.596646	0.326148
orf19.7193	orf19.7193	Specificity factor required for ubiquitination; role in protein targeting to vacuole; involved in ubiquitin-dependent protein catabolism via the multivesicular body sorting pathway; Spider biofilm induced	-0.334158	0.326148
orf19.3962	HAS1	Functional homolog of S. cerevisiae Has1p, which is a nucleolar protein of the DEAD-box ATP-dependent RNA helicase family that is involved in biogenesis of the ribosome, particularly the small (40S) subunit; caspofungin-downregulated	0.331376	0.32629
orf19.3908	orf19.3908	Protein of unknown function; Spider biofilm induced	0.802575	0.32629
orf19.4479	orf19.4479	Putative U3-containing 90S preribosome subunit; Hap43-induced; repressed in core stress response; Spider biofilm induced	0.326676	0.327112
orf19.259	orf19.259	Protein with a predicted role in 60S ribosomal subunit assembly; flow model biofilm induced	0.429892	0.327491
orf19.524	orf19.524	Ortholog(s) have role in mitotic sister chromatid segregation and cytosol, nucleus localization	0.318603	0.327491
orf19.5734	POP2	Component of the Ccr4-Pop2 mRNA deadenylase; heterozygous null mutant exhibits resistance to parnafungin and cordycepin in the C. albicans fitness test	-0.306651	0.327491
orf19.6307	orf19.6307	Ortholog of C. dubliniensis CD36 : Cd36_30250, Candida tenuis NRRL Y-1498 : CANTEDRAFT_98619, Debaryomyces hansenii CBS767 : DEHA2G22594g and Pichia stipitis Pignal : PICST_50168	0.622744	0.327491
orf19.5867	WSC1	Putative cell wall component; transcript upregulated in cyr1 mutant (yeast or hyphae); Spider and flow model biofilm induced	0.334942	0.327491
orf19.3281	orf19.3281	Ortholog(s) have histone demethylase activity (H3-K36 specific), methylated histone residue binding activity and role in histone demethylation	-0.418482	0.327524
orf19.1514	orf19.1514	Ortholog(s) have enzyme binding, phosphatidylinositol-4-phosphate binding activity and role in endoplasmic reticulum unfolded protein response, protein localization to Golgi apparatus, retrograde vesicle-mediated transport, Golgi to ER	-0.292884	0.327524
orf19.1830	orf19.1830	Protein of unknown function; Hap43-induced; rat catheter and Spider biofilm induced	0.459265	0.327524
orf19.4090.1	orf19.4090.1	Ortholog(s) have role in vacuolar proton-transporting V-type ATPase complex assembly and endoplasmic reticulum membrane localization	0.349832	0.327524
orf19.6432	orf19.6432	Ortholog(s) have ATPase activity, role in response to drug, ribosomal large subunit biogenesis and cytosol, preribosome, large subunit precursor localization	-0.412383	0.328304
orf19.4029	orf19.4029	Ortholog(s) have role in ribosomal large subunit assembly and cytosolic ribosome, nucleus localization	0.3233	0.328615
orf19.357	orf19.357	Ortholog(s) have role in inner mitochondrial membrane organization, mitochondrion inheritance, mitochondrion morphogenesis, negative regulation of proteolysis, protein folding, replicative cell aging	-0.393502	0.328615
orf19.1336	PUP3	Putative beta 3 subunit of the 20S proteasome; macrophage/pseudohyphal-repressed	0.339569	0.328615
orf19.5083	DRG1	Member of the DRG family of GTP-binding proteins; involved in regulation of invasive filamentous growth	-0.388977	0.328615
orf19.5801	RNR21	Ribonucleoside-diphosphate reductase; regulated by tyrosol and cell density; ciclopirox olamine, fluconazole or flucytosine induced; regulated by Sef1, Sfu1, and Hap43	0.390632	0.328761
orf19.4271	orf19.4271	Predicted ORF from Assembly 19; removed from Assembly 20; subsequently reinstated in Assembly 21 based on comparative genome analysis	-0.400723	0.328761
orf19.71	orf19.71	Ortholog(s) have role in ER to Golgi vesicle-mediated transport, protein secretion and COPII vesicle coat, Golgi membrane, cell division site, cell tip, cis-Golgi network, cytosol, nucleus localization	-0.46459	0.328771
orf19.4521	orf19.4521	S. cerevisiae ortholog Env9 has similarity to oxidoreductases and is proposed to have vacuolar functions, found in lipid particles; hyphal-induced expression	-0.350314	0.328903
orf19.3455	orf19.3455	Putative mitochondrial inner membrane magnesium transporter; possibly an essential gene, disruptants not obtained by UAU1 method	0.304695	0.328903
orf19.3412	ATG15	Putative lipase; fungal-specific (no human or murine homolog); Hap43p-repressed gene	0.35791	0.328903
orf19.3212	MID1	Putative stretch-activated Ca2+ channel of the high affinity calcium uptake system; role in thigmotropism; decreased transcription is observed upon fluphenazine treatment or in an azole-resistant strain with CDR1 and CDR2 overexpression	0.361736	0.328961
orf19.670.2	orf19.670.2	Protein of unknown function; hypoxia, Hap43-repressed; ketoconazole induced; induced in oralpharyngeal candidasis; 16h flow model biofilm repressed, late-stage flow model biofilm induced; rat catheter and Spider biofilm induced	0.749218	0.329346
orf19.1288	FOX2	3-hydroxyacyl-CoA epimerase; fatty acid beta-oxidation; induced by phagocytosis; regulated by Mig1, by white-opaque switch, by DNA methylation; transcriptional activation by oleate requires Ctf1; rat catheter and Spider biofilm induced	0.493501	0.329516
orf19.5071	NRP1	Ortholog(s) have cytoplasmic stress granule, nucleolus localization	-0.572604	0.329841
orf19.3631	STN1	Protein involved in telomere maintenance; forms a complex with Ten1p	-0.862231	0.330171
orf19.7405	orf19.7405	Ortholog of Rad33; involved in nucleotide excision repair in S. cerevisiae; induced by Mnl1 under weak acid stress	0.349888	0.330171
orf19.479.2	SEC22	Ortholog(s) have SNAP receptor activity and role in ER to Golgi vesicle-mediated transport, retrograde vesicle-mediated transport, Golgi to ER, vesicle fusion with Golgi apparatus	-0.335744	0.331539
orf19.5210	orf19.5210	Putative Xbp1 transcriptional repressor; binds to cyclin gene promoters in S. cerevisiae; Hap43-repressed; possibly essential, disruptants not obtained by UAU1 method	0.393727	0.331549
orf19.2520	orf19.2520	Ortholog(s) have structural constituent of ribosome activity and mitochondrial small ribosomal subunit localization	-0.3346	0.331829
orf19.1287	orf19.1287	Protein of unknown function; flow model biofilm induced; Spider biofilm induced	-0.376989	0.331874
orf19.810	orf19.810	Ortholog(s) have DNA helicase activity, role in DNA unwinding involved in replication, reciprocal meiotic recombination, synapsis and nucleus localization	0.662022	0.332028
orf19.529.1	orf19.529.1	Protein of unknown function	-0.8252	0.332702
orf19.1597	ABG1	Vacuolar membrane protein; depletion causes abnormal vacuolar morphology, cell separation defect, sensitivity to cell wall stress, increased hyphal branching; essential, no mammalian homolog; Cyr1-regulated; rat catheter biofilm repressed	-0.286478	0.332729
orf19.4032	RPN5	Putative COP9 signalosome component; macrophage/pseudohyphal-repressed	0.310103	0.332729
orf19.4870	DBP3	Putative ATP-dependent DEAD-box RNA helicase; Hap43-induced; repressed by prostaglandins; Spider biofilm induced	0.336518	0.333556
orf19.169	CHO2	Putative phosphatidyl-ethanolamine N-methyltransferase; fungal-specific (no human or murine homolog); amphotericin B repressed; Hap43p-induced gene	0.370374	0.333556
orf19.1991	orf19.1991	Ortholog(s) have cytoplasm localization	-0.326601	0.333556
orf19.4337	orf19.4337	Predicted membrane transporter; monocarboxylate porter (MCP) family, major facilitator superfamily (MFS); Spider biofilm induced; rat catheter biofilm repressed	-0.336459	0.333556
orf19.3244	orf19.3244	Ortholog(s) have role in mitochondrial respiratory chain complex assembly and mitochondrion localization	-0.542792	0.333582
orf19.7632	orf19.7632	Ortholog of C. dubliniensis CD36 : Cd36_35360, C. parapsilosis CDC317 : CPAR2_200320, Candida tenuis NRRL Y-1498 : CANTEDRAFT_136418 and Debaryomyces hansenii CBS767 : DEHA2A14080g	-0.317662	0.333582
orf19.6129	MRPL8	Mitochondrial 60S ribosomal protein subunit; Hap43p-repressed gene	-0.341415	0.333582
orf19.2170	PHM7	Putative transporter; fungal-specific; Hog1-repressed; repressed by 17-beta-estradiol, ethynyl estradiol; Hap43-induced; Spider biofilm induced	-0.365584	0.334364
orf19.1538	TLG2	Putative syntaxin-like t-SNARE; macrophage/pseudohyphal-repressed	-0.468954	0.334364
orf19.5195	URA6	Ortholog(s) have adenylate kinase activity, uridylate kinase activity, role in 'de novo' pyrimidine nucleobase biosynthetic process and cytosol, nucleus localization	-0.320639	0.334364
orf19.3010	orf19.3010	Putative lipoyl ligase; role in modification of mitochondrial enzymes by attachment of lipoic acid groups; rat catheter biofilm induced	-0.591379	0.334364
orf19.4492	orf19.4492	Ortholog(s) have role in nuclear division, rRNA processing and mitotic spindle pole body, nuclear periphery, nucleolus, preribosome, large subunit precursor localization	0.344209	0.334364
orf19.6661	orf19.6661	Predicted ORF from Assembly 19; removed from Assembly 20; subsequently reinstated in Assembly 21 based on comparative genome analysis	0.882005	0.334364
orf19.6437	CDC23	Similar to anaphase-promoting complex component; possibly transcriptionally regulated by Tac1p	-0.38865	0.334364
orf19.4646	UEC1	Protein required for damage to oral epithelial cells and for normal hyphal growth and stress resistance; transcription induced on contact with vascular endothelial cells; not highly conserved	-0.615646	0.334778
orf19.6183	TIM8	Predicted mitochondrial intermembrane space protein with role in protein import into mitochondrial inner membrane and cytosol	-0.409722	0.334778
orf19.1338	orf19.1338	Protein of unknown function; possible COPI-coated vesicle, Golgi apparatus, ribosome localization; rat catheter biofilm repressed	-0.359907	0.334803
orf19.4003	TIP20	Protein interacting with Sec20p, possibly involved in retrograde transport between the Golgi and the endoplasmic reticulum; similar to S. cerevisiae Tip20p	-0.294498	0.336126
orf19.6779	PRO2	Putative gamma-glutamyl phosphate reductase with a predicted role in proline biosynthesis; regulated by Gcn2p and Gcn4p	-0.42662	0.336126
orf19.4734	orf19.4734	Protein of unknown function; Hap43-repressed	0.414068	0.336126
orf19.4110	orf19.4110	Ortholog of C. dubliniensis CD36 : Cd36_20490, C. parapsilosis CDC317 : CPAR2_104180, Candida tenuis NRRL Y-1498 : CANTEDRAFT_116074 and Debaryomyces hansenii CBS767 : DEHA2F05148g	-0.332935	0.337151
orf19.871	orf19.871	Ortholog(s) have protein transporter activity, role in Golgi to plasma membrane transport, intracellular protein transport and vesicle coat localization	0.484026	0.337151
orf19.2789	orf19.2789	Ortholog of C. dubliniensis CD36 : Cd36_07040, C. parapsilosis CDC317 : CPAR2_208700, Candida tenuis NRRL Y-1498 : CANTEDRAFT_108836 and Debaryomyces hansenii CBS767 : DEHA2F25674g	0.391984	0.337151
orf19.5090	orf19.5090	Ortholog(s) have tRNA-specific adenosine deaminase activity, tRNA-specific adenosine-34 deaminase activity and role in adenosine to inosine editing, tRNA modification	-0.388857	0.337406
orf19.5641	CAR2	Ornithine aminotransferase; arginine metabolism; alkaline induced; mutant sensitivite to toxic ergosterol analog, to amphotericin B; exponential and stationary phase yeast; flow model biofilm induced; rat catheter, Spider biofilm repressed	-0.560793	0.337721
[truncated: 3,912 more rows]

## Sheet: 4 h Up
Gene ID	Gene Name	Description	logFC	FDR adjusted p-value
orf19.4652	orf19.4652	Protein of unknown function; rat catheter biofilm induced	7.14193	8.68895e-07
orf19.6484	orf19.6484	Ortholog of C. parapsilosis CDC317 : CPAR2_808370, C. dubliniensis CD36 : Cd36_72070, Candida orthopsilosis Co 90-125 : CORT_0C00800 and Candida albicans WO-1 : CAWG_05577	4.95969	7.98321e-26
orf19.5302	PGA31	Cell wall protein; putative GPI anchor; expression regulated upon white-opaque switch; induced by Congo Red and cell wall regeneration; Bcr1-repressed in RPMI a/a biofilms	4.61483	9.65193e-19
orf19.5958	CDR2	Multidrug transporter, ATP-binding cassette (ABC) superfamily; transports phospholipids, in-to-out direction; overexpressed in azole-resistant isolates; repressed in young biofilms	4.22821	3.39732e-27
orf19.2468	orf19.2468	Ortholog(s) have trans-aconitate 3-methyltransferase activity and cytosol, nucleus localization	3.899	5.45512e-05
orf19.3499	orf19.3499	Secreted potein; Hap43-repressed; fluconazole-induced; regulated by Tsa1, Tsa1B under H2O2 stress conditions; induced by Mnl1p under weak acid stress; Spider biofilm induced	3.84244	2.99678e-07
orf19.6488	orf19.6488	Ortholog of C. dubliniensis CD36 : Cd36_72050, C. parapsilosis CDC317 : CPAR2_301140, Candida tenuis NRRL Y-1498 : CANTEDRAFT_135055 and Debaryomyces hansenii CBS767 : DEHA2E07678g	3.80158	0.00515695
orf19.4335	TNA1	Putative nicotinic acid transporter; detected at germ tube plasma membrane by mass spectrometry; transcript induced upon phagocytosis by macrophage; rat catheter biofilm induced	3.6369	2.47623e-15
orf19.6391	orf19.6391	Protein of unknown function; transcript upregulated in azole-resistant strain overexpressing MDR1; Spider biofilm induced	3.59459	2.92404e-15
orf19.711	orf19.711	Protein of unknown function; induced by nitric oxide; predicted ORF from Assembly 19; removed from Assembly 20; restored based on transcription data	3.54214	4.00391e-45
orf19.6486	LDG3	Putative LDG family protein; F-12/CO2 early biofilm induced	3.35945	1.3112e-07
orf19.344	orf19.344	Protein of unknown function; upregulated by fluphenazine treatment or in an azole-resistant strain that overexpresses CDR1 and CDR2; transcript possibly regulated by Tac1	3.35661	1.89394e-13
orf19.4936	orf19.4936	Dubious open reading frame	3.32501	0.00121735
orf19.3903	orf19.3903	Ortholog of Candida albicans WO-1 : CAWG_04793	3.27926	0.000916875
orf19.1631	ERG6	Delta(24)-sterol C-methyltransferase, converts zymosterol to fecosterol, ergosterol biosynthesis; mutation confers nystatin resistance; Hap43, GlcNAc-, fluconazole-induced; upregulated in azole-resistant strain; Spider biofilm repressed	3.18591	9.08551e-16
orf19.5785	orf19.5785	Protein of unknown function; upregulated in a cyr1 or ras1 null mutant; induced by nitric oxide	3.03593	4.58382e-05
orf19.4505	ADH3	Putative NAD-dependent (R,R)-butanediol dehydrogenase; regulated by white-opaque switch; induced by nitric oxide independent of Yhb1; Spider biofilm induced	2.83621	1.01505e-14
orf19.23	RTA3	Similar to S. cerevisiae Rta1 (role in 7-aminocholesterol resistance) and Rsb1 (flippase); putative drug-responsive regulatory site; induced by fluphenazine, estradiol, ketoconazole, caspofungin; rat catheter biofilm induced	2.8336	6.76145e-16
orf19.5735.3	orf19.5735.3	Protein of unknown function; Spider biofilm induced	2.76133	5.18654e-08
orf19.5069	orf19.5069	Ortholog of S. cerevisiae Sae3; meiosis specific protein involved in DMC1-dependent meiotic recombination in S. cerevisiae; Spider biofilm induced	2.70903	7.15017e-15
orf19.3626.1	orf19.3626.1	Ortholog of C. parapsilosis CDC317 : CPAR2_406905, Candida orthopsilosis Co 90-125 : CORT_0C06265 and Candida tropicalis MYA-3404 : CTRG_05051	2.60217	0.00436399
orf19.4716	GDH3	NADP-glutamate dehydrogenase; Nrg1, Plc1 regulated; hypha, hypoxia, Efg1-repressed; Rim101-induced at pH 8; GlcNAc, ciclopirox, ketoconazole induced; exp and stationary phase protein; Spider biofilm repressed; rat catheter biofilm induced	2.59934	0.00679156
orf19.5025	MET3	ATP sulfurlyase; sulfate assimilation; repressed by Met, Cys, Sfu1, or in fluconazole-resistant isolate; Hog1, caspofungin, white phase-induced; induced on biofilm formation, even in presence of Met and Cys; Spider, F-12/CO2 biofilm induced	2.51255	7.23056e-05
orf19.4921.1	orf19.4921.1	Protein of unknown function; Spider biofilm repressed	2.47585	2.9354e-05
orf19.4583	orf19.4583	Protein with a mitochondrial carrier protein domain; possibly an essential gene, disruptants not obtained by UAU1 method; Spider biofilm repressed	2.45172	4.68747e-13
orf19.6001	SAP3	Secreted aspartyl proteinase, acts in utilization of protein as nitrogen source; assessment of virulence role complicated by URA3 effects; regulated by growth phase; produced by opaque phase cells; alpha-pheromone repressed	2.44338	4.12272e-07
orf19.2049	orf19.2049	Plasma membrane-associated protein; heterozygous null mutant displays sensitivity to virgineone; Spider biofilm induced	2.36589	9.75679e-26
orf19.3742	orf19.3742	Protein of unknown function; Spider biofilm induced; upregulated in a cyr1 null mutant	2.30107	1.04253e-11
orf19.1106	orf19.1106	Protein with Mob2p-dependent hyphal regulation; fluconazole-induced	2.27742	8.57657e-05
orf19.3923	PGA37	Putative GPI-anchored protein; Hap43-repressed; Spider biofilm induced	2.27294	9.62197e-07
orf19.675	orf19.675	Cell wall protein; induced in core stress response and core caspofungin response; iron-regulated; amphotericin B, ketoconazole, and hypoxia induced; regulated by Cyr1, Ssn6; induced in oralpharyngeal candidasis; Spider biofilm repressed	2.2726	2.0067e-09
orf19.7085	orf19.7085	Protein of unknown function; induced in core stress response; induced by cadmium stress via Hog1; oxidative stress-induced via Cap1; induced by Mnl1 under weak acid stress; macrophage-repressed; rat catheter and Spider biofilm induced	2.27118	5.71264e-10
orf19.7296	orf19.7296	Putative cation conductance protein; similar to stomatin mechanoreception protein; plasma-membrane localized; induced by Rgt1; rat catheter and Spider biofilm induced	2.26519	5.06759e-08
orf19.7498	LEU1	3-isopropylmalate dehydratase; antigenic in humans; repressed in hyphae; alkaline repressed; upregulated by human whole blood or PMNs; regulated by Sef1, Sfu1, and Hap43; rat catheter biofilm induced, Spider biofilm repressed	2.25611	8.38995e-09
orf19.6222.1	orf19.6222.1	Ortholog of C. parapsilosis CDC317 : CPAR2_208910, Candida tenuis NRRL Y-1498 : CANTEDRAFT_114047, Debaryomyces hansenii CBS767 : DEHA2D14388g and Pichia stipitis Pignal : PICST_37629	2.25606	0.00193718
orf19.822	HSP21	Small heat shock protein; role in stress response and virulence; fluconazole-downregulated; induced in cyr1 or ras1 mutant; stationary phase enriched protein; detected in some, not all, biofilm extracts; Spider biofilm induced	2.23872	5.30482e-06
orf19.6844	ICL1	Isocitrate lyase; glyoxylate cycle enzyme; required for virulence in mice; induced upon phagocytosis by macrophage; farnesol regulated; Pex5-dependent peroxisomal localization; stationary phase enriched; rat catheter, Spider biofilm induced	2.19798	6.19348e-06
orf19.1430	orf19.1430	Ortholog of C. parapsilosis CDC317 : CPAR2_402120, C. dubliniensis CD36 : Cd36_43870, Lodderomyces elongisporus NRLL YB-4239 : LELG_04437 and Candida orthopsilosis Co 90-125 : CORT_0E02170	2.19009	4.62988e-07
orf19.5305	RHD3	GPI-anchored yeast-associated cell wall protein; induced in high iron; clade-associated gene expression; not essential for cell wall integrity; fluconazole-repressed; flow model and Spider biofilm repressed	2.18978	0.000108142
orf19.4707	orf19.4707	Putative secreted acid sphingomyelin phosphodiesterase; possible Kex2p substrate	2.16127	0.000106233
orf19.4631	ERG251	C-4 sterol methyl oxidase; role in ergosterol biosynthesis; Hap43-induced; ketoconazole-induced; amphotericin B, caspofungin repressed; possibly essential gene, disruptants not obtained by UAU1 method; Spider biofilm repressed	2.12566	2.00225e-06
orf19.2726	orf19.2726	Putative plasma membrane protein; Plc1-regulated; Spider biofilm induced	2.11124	9.58663e-13
orf19.3589	SPO11	DNA endonuclease; required for genetic recombination between homologous chromosomes during the parasexual cycle; produced in mitotically dividing cells; similar to S. cerevisiae Spo11 which functions in recombination during meiosis	2.104	0.000468135
orf19.5716	SAP4	Secreted aspartyl proteinase; sap4,5,6 mutant defective in protein utilization for nitrogen; virulence role complicated by URA3 effects; expressed during mucosal and systemic infections; N-glycosylated; rat catheter, Spider biofilm induced	2.09393	5.4877e-05
orf19.3893	SCW11	Cell wall protein; repressed in ace2 mutant; repressed in core caspofungin response; induced in high iron; possibly an essential gene, disruptants not obtained by UAU1 method; rat catheter and Spider biofilm repressed	2.08117	1.59596e-09
orf19.2959.1	orf19.2959.1	Gene induced by hypoxia and ketoconazole; oral infection upregulated; mutants have reduced capacity to damage oral epithelial cells; Spider biofilm induced	2.06565	8.36058e-09
orf19.3902	orf19.3902	Protein of unknown function; repressed by fluphenazine treatment or in an azole-resistant strain that overexpresses CDR1 and CDR2; Spider biofilm induced	2.03953	5.87666e-09
orf19.5542	SAP6	Secreted aspartyl protease; expressed during hyphal growth, oral carriage, infection; sap4,5,6 triple mutant defective in protein utilization as N source; virulence role affecte by URA3; N-glycosylated; rat catheter biofilm induced	2.03459	2.27725e-09
orf19.3117	CSA2	Extracellular-associated protein; repressed by Rim101 at pH 8; regulated by Tsa1, Tsa1B in minimal media at 37 deg; induced by ketoconazole, nitric oxide, Hap43; required for normal RPMI biofilm formation; Bcr1 induced in RPMI	2.01721	0.000137652
orf19.7356	orf19.7356	Ortholog of C. parapsilosis CDC317 : CPAR2_807080, C. dubliniensis CD36 : Cd36_85690, Candida orthopsilosis Co 90-125 : CORT_0C02090 and Candida albicans WO-1 : CAWG_02885	2.00574	0.000216977
orf19.5037	HRQ2	Protein of unknown function; mutants are viable; rat catheter and Spider biofilm induced	2.00308	5.98492e-10
orf19.6387	HSP104	Heat-shock protein; roles in biofilm and virulence; complements chaperone, prion activity in S. cerevisiae; guanidine-insensitive; heat shock/stress induced; repressed in farnesol-treated biofilm; sumoylation target; Spider biofilm induced	1.97883	2.26635e-07
orf19.220	PIR1	1,3-beta-glucan-linked cell wall protein; N-mannosylated, O-glycosylated by Pmt1; cell wall defect in het mutant; Hog1/fluconazole/hypoxia induced; iron/Efg1/Plc1/temp regulated; flow model biofilm induced; hyphal, Spider biofilm repressed	1.96822	1.44699e-14
orf19.2451	PGA45	Putative GPI-anchored cell wall protein; repressed in core caspofungin response; Hog1-induced; regulated by Ssn6; Mob2-dependent hyphal regulation; flow model biofilm induced	1.96129	6.67467e-09
orf19.699	orf19.699	Protein of unknown function; flow model, rat catheter, Spider biofilm induced	1.95873	0.000618716
orf19.6899	orf19.6899	Putative oxidoreductase; mutation confers hypersensitivity to toxic ergosterol analog; rat catheter and Spider biofilm induced	1.95564	9.44373e-08
orf19.6487	orf19.6487	Ortholog of C. parapsilosis CDC317 : CPAR2_808350, C. dubliniensis CD36 : Cd36_72060, Candida orthopsilosis Co 90-125 : CORT_0C00820 and Candida albicans WO-1 : CAWG_05575	1.93095	0.00208374
orf19.2738	SUL2	Putative sulfate transporter; transcript negatively regulated by Sfu1; amphotericin B induced; F-12/CO2 and Spider biofilm induced	1.92285	4.58382e-05
orf19.1075.1	orf19.1075.1	Pseudogene; added to Assembly 21 based on comparative genome analysis	1.90431	4.32801e-07
orf19.6840	orf19.6840	Protein of unknown function; transcript detected in high-resolution tiling arrays; transcription induced by alpha pheromone in SpiderM medium; Spider and early-stage flow model biofilm induced	1.88775	6.05295e-05
orf19.54	RHD1	Putative beta-mannosyltransferase required for the addition of beta-mannose to the acid-labile fraction of cell wall phosphopeptidomannan; 9-gene family memebr; regulated on yeast-hypha and white-opaque switches; Spider biofilm repressed	1.87381	0.000495342
orf19.3988	orf19.3988	Putative adhesin-like protein; induced by Mnl1 under weak acid stress; rat catheter and Spider biofilm induced	1.85762	5.45512e-05
orf19.6838	orf19.6838	Putative protein of unknown function, transcript upregulated in clinical isolates from HIV+ patients with oral candidiasis; Spider biofilm induced	1.85314	1.90283e-06
orf19.1868	RNR22	Putative ribonucleoside diphosphate reductase;colony morphology-related gene regulation by Ssn6; transcript regulated by tyrosol and cell density; Hap43-repressed; Spider biofilm induced	1.84287	0.000344757
orf19.2832	INN1	Protein with similarity to S. cerevisiae Inn1p, which is an essential protein of the contractile actomyosin ring required for ingression of the plasma membrane into the bud neck during cytokinesis; contains a C2 membrane targeting domain	1.80476	1.54398e-09
orf19.5874	orf19.5874	Ortholog of C. dubliniensis CD36 : Cd36_84250, C. parapsilosis CDC317 : CPAR2_806160, Candida tenuis NRRL Y-1498 : CANTEDRAFT_137075 and Debaryomyces hansenii CBS767 : DEHA2F11462g	1.80245	0.00554615
orf19.4531	orf19.4531	Putative PDR-subfamily ABC transporter; Spider biofilm induced	1.79783	1.6826e-14
orf19.5288	IFE2	Putative alcohol dehydrogenase; yeast-enriched transcript; Efg1-regulated; induced by prostaglandins, Hog1, fluconazole; rat catheter biofilm induced	1.78974	3.23379e-06
orf19.4706	orf19.4706	Protein of unknown function; induced in cyr1 or ras1 mutant; induced by fluconazole, by alpha pheromone in SpiderM medium and during oralpharyngeal candidasis; Spider biofilm induced	1.78784	1.04754e-10
orf19.7411	OAC1	Putative mitochondrial inner membrane transporter; rat catheter biofilm induced	1.74658	4.03663e-08
orf19.6837	FMA1	Putative oxidoreductase; induced by ciclopirox olamine; upregulation correlates with clinical development of fluconazole resistance; Spider biofilm repressed	1.73627	0.00084372
orf19.7457	orf19.7457	Protein with Mob2p-dependent hyphal regulation	1.72185	1.25606e-08
orf19.24	RTA2	Flippase; sphingolipid long chain base release; mediates calcineurin-dependent resistance to azoles; stress-associate; Plc1, Ca2+, calcineurin-regulated; ketoconazole, caspofungin induced; Spider biofilm induced; flow biofilm repressed	1.71029	1.50202e-07
orf19.6554	orf19.6554	Regulator of calcineurin; regulated by calcineurin-Crz1 pathway; feedback regulator of calcineurin-dependent signaling; Hap43-repressed; induced by ketoconazole, hypoxia, during growth in the mouse cecum; Spider biofilm induced	1.7012	5.18867e-09
orf19.5612	BMT4	Beta-mannosyltransferase; for elongation of beta-mannose chains on the acid-labile fraction of cell wall phosphopeptidomannan; 9-gene family member; regulated by Tsa1, Tsa1B; flow model biofilm induced; rat catheter biofilm repressed	1.6888	2.60198e-07
orf19.5045	PTP2	Predicted protein tyrosine phosphatase; involved in regulation of MAP kinase Hog1 activity; induced by Mnl1 under weak acid stress; rat catheter and Spider biofilm induced	1.67315	4.37822e-06
orf19.4679	AGP2	Amino acid permease; hyphal repressed; white-opaque switch regulated; induced in core caspofungin response, during cell wall regeneration, by flucytosine; regulated by Sef1, Sfu1, and Hap43; rat catheter and Spider biofilm induced	1.67014	2.0067e-09
orf19.7227	orf19.7227	Protein phosphatase inhibitor; Hap43-repressed; homozygous Tn insertion decreases colony wrinkling but does not block hyphal growth in liquid media; mutation confers hypersensitivity to toxic ergosterol analog; Spider biofilm induced	1.65664	6.25765e-08
orf19.5282	orf19.5282	Protein of unknown function; Hap43-repressed gene; mRNA binds to She3; repressed in hyphae; Efg1 and Efh1 regulated; 5'-UTR intron; induced by Mnl1 under weak acid stress; rat catheter biofilm induced	1.65035	0.00920561
orf19.4737	TPO3	Putative polyamine transporter; MFS-MDR family; induced by Sfu1, regulated upon white-opaque; decreased expression in hyphae vs yeast-form cells; regulated by Nrg1; Spider biofilm repressed	1.64536	0.00013591
orf19.6000	CDR1	Multidrug transporter of ABC superfamily; transports phospholipids in an in-to-out direction; induced by beta-estradiol, progesterone, corticosteroid, or cholesterol; Spider biofilm induced	1.63414	2.99678e-07
orf19.2623	ECM22	Zn(II)2Cys6 transcription factor; rat catheter and Spider biofilm induced	1.63066	8.36058e-09
orf19.4802	FTH1	Protein similar to S. cerevisiae Fth1p, a high affinity iron transporter for intravacuolar stores of iron; repressed by Sfu1p, amphotericin B, caspofungin; induced by alkaline pH, ciclopirox olamine; regulated by Sef1p, Sfu1p, and Hap43p	1.6256	1.92043e-09
orf19.7218	RBE1	Pry family cell wall protein; Rim101, Efg1, Ssn6, alkaline repressed; O-glycosylation; no GPI anchor predicted; ketoconazol induced; regulated by Sef1, Sfu1, Hap4; flow model biofilm induced; rat catheter and Spider biofilm repressed	1.60033	0.000940329
orf19.1363	orf19.1363	Putative protein of unknown function; Plc1-regulated; transcript induced by Mnl1 under weak acid stress; flow model, rat catheter, Spider biofilm induced	1.59891	1.46268e-06
orf19.767	ERG3	C-5 sterol desaturase; introduces C-5(6) double bond into episterol; some clinical isolates show increased azole resistance and defects in hyphal growth and virulence; Efg1p-repressed; fluconazole-induced	1.59807	1.32426e-11
orf19.5179	LIP5	Cold-activated secreted lipase, differentially expressed lipase gene family member with possible roles in nutrition and acidic microenvironment; LIP5 and LIP8 expressed at all stages of mucosal and systemic infection; affects filamentation	1.59739	0.00716554
orf19.922	ERG11	Lanosterol 14-alpha-demethylase; cytochrome P450 family; role in ergosterol biosynthesis; target of azole antifungals; may contribute to drug resistance; azole or flow model biofilm induced; drug treated biofilm induced; hypoxia regulated	1.58962	1.59345e-05
orf19.4372	orf19.4372	Predicted transmembrane transporter; rat catheter and Spider biofilm induced	1.57851	1.11667e-07
orf19.4657	orf19.4657	Ortholog(s) have phosphoprotein phosphatase activity, role in negative regulation of phospholipid biosynthetic process, nuclear envelope organization and Nem1-Spo7 phosphatase complex, integral to membrane, mitochondrion localization	1.56298	5.65859e-05
orf19.2061	orf19.2061	Protein of unknown function; mutants are viable	1.56063	4.70773e-05
orf19.3616	ERG9	Putative farnesyl-diphosphate farnesyl transferase (squalene synthase); sterol biosynthesis pathway; likely essential for growth; regulated by fluconazole, lovastatin; amphotericin B, caspofungin repressed; Spider biofilm repressed	1.54288	2.52633e-07
orf19.2344	ASR1	Heat shock protein; transcript regulated by cAMP, osmotic stress, ciclopirox olamine, ketoconazole; repressed by Cyr1, Ras1; colony morphology-related regulated by Ssn6; stationary phase enriched; Hap43-induced; Spider biofilm induced	1.5317	0.00142811
orf19.2006.1	COX17	Putative copper metallochaperone; Hap43p-repressed gene; rat catheter biofilm induced; Spider biofilm induced	1.53092	2.84514e-05
orf19.2398	orf19.2398	Protein of unknown function; Hap43-repressed; transcript increased in azole-resistant strain overexpressing CDR1 and CDR2; possibly regulated by Tac1; induced by Mnl1 in weak acid stress; flow model biofilm induced; Spider biofilm induced	1.51471	0.000147848
orf19.3904	orf19.3904	Protein of unknown function; Spider biofilm induced	1.50453	0.0044245
orf19.5952	orf19.5952	Protein of unknown function; induced by nitric oxide independent of Yhb1; Sef1, Sfu1, and Hap43-induced; rat catheter and Spider biofilm induced	1.49887	4.37822e-06
orf19.6659	GAP6	Broad-specificity amino acid permease; Plc1, Gcn4 regulated; rat catheter biofilm induced	1.493	1.36398e-05
orf19.7042	orf19.7042	Protein of unknown function; induced by benomyl or in an azole-resistant strain overexpressing MDR1; induced by nitric oxide; Spider biofilm induced	1.48306	0.000191062
orf19.2048	orf19.2048	Proten of unknown function; transcript positively regulated by Sfu1; Hap43 repressed; Spider biofilm induced	1.48074	0.000316978
orf19.1727	PMC1	Vacuolar calcium P-type ATPase; transcript regulated by calcineurin and fluconazole; mutant shows increased resistance to fluconazole, lithium; increased sensitivity to calcium; Spider biofilm induced	1.47636	4.32673e-06
orf19.700	SEO1	Protein with similarity to permeases; Sfu1-repressed; flucytosine induced; induced by Mnl1 under weak acid stress; flow model biofilm repressed	1.47333	0.00182443
orf19.1377	IPK2	Putative inositol polyphosphate multikinase; moderately induced at 42 deg	1.46024	5.68288e-07
orf19.1562	orf19.1562	Protein of unknown function; flow model biofilm induced; Spider biofilm induced; repressed by alpha pheromone in SpiderM medium	1.45346	0.000247841
orf19.3674	GAL102	UDP-glucose 4,6-dehydratase; role in mannosylation of cell wall proteins; mutation confers hypersensitivity to toxic ergosterol analog; overlaps orf19.3673; Spider biofilm induced	1.44368	0.00174183
orf19.391	UPC2	Zn2-Cys6 transcript factor; regulator of ergosterol biosynthetic genes and sterol uptake; binds ERG2 promoter; induced by ergosterol depletion, by azoles, anaerobicity; macrophage/pseudohyphal-repressed; flow model biofilm induced	1.44275	1.78159e-05
orf19.7300	orf19.7300	Protein of unknown function; Spider biofilm induced	1.44273	4.06222e-05
orf19.3615	orf19.3615	Protein of unknown function; induced in core caspofungin response; expression upregulated in an ssr1 null mutant; induced by nitric oxide independent of Yhb1p	1.43862	2.0067e-09
orf19.6920	orf19.6920	Protein of unknown function; induced during chlamydospore formation in both C. albicans and C. dubliniensis; Hap43-induced gene; Spider biofilm induced; F-12/CO2 early biofilm induced	1.43506	0.000940129
orf19.5741	ALS1	Cell-surface adhesin; adhesion, virulence, immunoprotective roles; band at hyphal base; Rfg1, Ssk1, Spider biofilm induced; flow model biofilm repressed; CAI-4 strain background effects; promoter bound Bcr1, Tec1, Efg1, Ndt80, and Brg1	1.41677	0.00239293
orf19.3188	TAC1	Zn(2)-Cys(6) transcriptional activator of drug-responsive genes (CDR1 and CDR2); binds DRE element; gene in zinc cluster region near MTL locus; resequencing indicates that TAC1 spans orf19.3188 and orf19.3189; Spider biofilm induced	1.41125	2.0067e-09
orf19.5713	YMX6	Putative NADH dehydrogenase; macrophage-downregulated gene; induced by nitric oxide; rat catheter biofilm induced	1.41036	3.58618e-05
orf19.4041	PEX4	Putative peroxisomal ubiquitin conjugating enzyme; regulated by Sef1, Sfu1, and Hap43; rat catheter biofilm induced; Spider biofilm induced	1.40926	3.7676e-05
orf19.2568	IFU5	Predicted membrane protein; estradiol-induced; upregulation associated with CDR1 and CDR2 overexpression or fluphenazine; putative drug-responsive regulatory site; similar to S. cerevisiae Wwm1p; Hap43-repressed; Spider biofilm repressed	1.399	4.1833e-05
orf19.1027	PDR16	Phosphatidylinositol transfer protein; induction correlates with CDR1, CDR2 overexpression/azole resistance; fluphenazine, 17-beta-estradiol, ethynyl estradiol, NO induced; farnesol-downregulated in biofilm; rat catheter biofilm induced	1.39704	0.000224477
orf19.90	orf19.90	Ortholog(s) have cytoplasm localization	1.38917	0.000304467
orf19.2638.1	orf19.2638.1	Predicted protein of unknown function, conserved among several Candida species	1.38075	0.00190176
orf19.1632	orf19.1632	Ortholog(s) have cytosol, nucleus localization	1.37508	0.000190528
orf19.1580	orf19.1580	Protein of unknown function; Spider biofilm induced	1.37195	4.8559e-05
orf19.7043.1	ACB1	Protein similar to a region of acyl-coenzyme-A-binding protein; amphotericin B repressed; regulated by Nrg1, Tup1; Hap43-induced	1.369	2.68543e-05
orf19.3803	MNN22	Alpha-1,2-mannosyltransferase; required for normal cell wall mannan; regulated by Tsa1, Tsa1B at 37 deg; repressed in core stress response; NO, Hog1 induced; confers sensitivity to cell wall perturbing agents; Spider biofilm repressed	1.36468	0.00672583
orf19.4951	orf19.4951	Protein of unknown function; Spider biofilm induced	1.34807	1.10162e-05
orf19.7357	orf19.7357	Ortholog(s) have role in coenzyme A biosynthetic process and cytosol, nucleus localization	1.33853	6.60722e-06
orf19.5217	TES1	Putative acyl-CoA thioesterase	1.33348	0.000106233
orf19.5032	SIM1	Adhesin-like protein; involved in cell wall maintenance, redundant with Sun41; possibly secreted; macrophage-repressed; repressed by Rim101, Cyr1, Ras1; Spider biofilm induced	1.31573	0.000290622
orf19.7093	HGT13	Predicted sugar transporter, involved in glycerol utilization; member of the major facilitator superfamily; 12 transmembrane; gene has intron; oxidative stress-induced via Cap1p; expressed in rich medium, 2% glucose	1.30824	0.00220272
orf19.2030	orf19.2030	Plasma membrane-associated protein; induced in cyr1 or ras1 mutant; induced by hypoxia, ketoconazole and during growth in the mouse cecum; induced in oralpharyngeal candidasis; Spider biofilm induced	1.28094	0.000940129
orf19.1765	orf19.1765	Secreted protein; fluconazole-induced	1.27873	0.000190528
orf19.7279.1	orf19.7279.1	Protein of unknown function; Spider biofilm induced	1.27688	0.00982338
orf19.4950	AKR1	Ankyrin-repeat protein; induced by fluphenazine	1.27173	2.6719e-05
orf19.2397.3	orf19.2397.3	Putative aminotransferase; Hap43-repressed; homozygous Tn insertion decreases colony wrinkling in filament-inducing conditions, does not block true hypha formation in liquid media; rat catheter and Spider biofilm induced	1.26985	2.01534e-06
orf19.4887	ECM21	Predicted regulator of endcytosis of plasma membrane proteins; fluconazole induced, alkaline induced by Rim101; repressed by caspofungin and in azole-resistant strain overexpressing MDR1; flow model, rat catheter and Spider biofilm induced	1.26756	0.000617955
orf19.7166	orf19.7166	Predicted mitochondrial cardiolipin-specific phospholipase; upregulated in an azole-resistant strain that overexpresses MDR1; induced by Mnl1 under weak acid stress; rat catheter and Spider biofilm induced	1.26359	2.3889e-06
orf19.6518	orf19.6518	Predicted aldehyde dehydrogenase [NAD(P)+]; Spider biofilm induced	1.25778	0.002256
orf19.2059	orf19.2059	Protein with homology to magnesium-dependent endonucleases and phosphatases; regulated by Sef1, Sfu1, and Hap43; Spider biofilm induced	1.25735	2.37963e-05
orf19.7359	CRZ1	Calcineurin-regulated C2H2 transcription factor; role in maintenance of membrane integrity, azole tolerance; not required for mouse virulence; repressed by low iron; regulates Ca++ influx during alkaline pH response; Spider biofilm induced	1.25623	0.00053531
orf19.5280	MUP1	Putative high affinity methionine permease; alkaline upregulated by Rim101; Spider biofilm induced	1.25292	1.78159e-05
orf19.6843	orf19.6843	Ortholog(s) have role in CENP-A containing nucleosome assembly at centromere, chromatin silencing at centromere, mitotic sister chromatid segregation and nucleoplasm localization	1.24614	1.32587e-07
orf19.3618	YWP1	Secreted yeast wall protein; possible role in dispersal in host; mutation increases adhesion and biofilm formation; propeptide; growth phase, phosphate, Ssk1/Ssn6/Efg1/Efh1/Hap43 regulated; mRNA binds She3; flow and Spider biofilm repressed	1.23944	7.93484e-05
orf19.2179	SIT1	Transporter of ferrichrome siderophores, not ferrioxamine B; required for human epithelial cell invasion in vitro, not for mouse systemic infection; regulated by iron, Sfu1, Rfg1, Tup1, Hap43; rat catheter and Spider biofilm induced	1.23743	0.00182443
orf19.882	HSP78	Heat-shock protein; regulated by macrophage response, Nrg1, Mig1, Gcn2, Gcn4, Mnl1p; heavy metal (cadmium) stress-induced; stationary phase enriched protein; rat catheter and Spider biofilm induced	1.23534	0.000524441
orf19.5753	HGT10	Glycerol permease involved in glycerol uptake; member of the major facilitator superfamily; induced by osmotic stress, at low glucose in rich media, during cell wall regeneration; 12 membrane spans; Hap43p-induced gene	1.23156	0.003445
orf19.136	orf19.136	Predicted membrane transporter, member of the drug:proton antiporter (12 spanner) (DHA1) family, major facilitator superfamily (MFS); Hap43p-repressed gene	1.20704	0.000629198
orf19.6026	ERG2	C-8 sterol isomerase; enzyme of ergosterol biosynthesis; converts fecosterol to episterol; mutant is hypersensitive to multiple drugs; ketoconazole-induced; flow model and Spider biofilm repressed	1.20482	0.000277913
orf19.1598	ERG24	C-14 sterol reductase, has a role in ergosterol biosynthesis; mutation confers increased sensitivity to dyclonine; rat catheter and Spider biofilm repressed	1.20376	9.68331e-06
orf19.406	ERG1	Squalene epoxidase, epoxidation of squalene to 2,3(S)-oxidosqualene; ergosterol biosynthesis; allylamine antifungal drug target; NADH reducing cofactor but S. cerevisiae Erg1 uses NADPH; flow model biofilm induced; Spider biofilm repressed	1.20338	8.94561e-05
[truncated: 98 more rows]

## Sheet: 4 h Down
Gene ID	Gene Name	Description	logFC	FDR adjusted p-value
[truncated: 79 more rows]

## Sheet: 24 h All
Gene ID	Gene Name	Description	logFC	FDR adjusted p-value
[truncated: 5,911 more rows]

## Sheet: 24 h Up
Gene ID	Gene Name	Description	logFC	FDR adjusted p-value
[truncated: 456 more rows]

## Sheet: 24 h Down
Gene ID	Gene Name	Description	logFC	FDR adjusted p-value
[truncated: 372 more rows]
