# Supplementary material for: Stimulation of superoxide production increases fungicidal action of miconazole against Candida albicans biofilms
Source: Sci Rep. 2016 Jun 7;6:27463. doi: 10.1038/srep27463 (PMC4895440; doi:10.1038/srep27463)
Supplement: Supplementary Dataset 2 [file srep27463-s3.xls]

## Sheet: 4 h Up
biological process
GO categorie	Cluster frequency	Background frequency	FDR adjusted p-value	Gene(s) annotated to the term
sterol biosynthetic process	13 out of 244 genes, 5.3%	28 out of 5910 background genes, 0.5%	1.26e-08	ERG2:PDR16:ERG3:UPC2:ERG1:ERG10:ERG9:ERG24:ERG6:ERG11:ERG5:ERG25:ERG13
steroid biosynthetic process	13 out of 244 genes, 5.3%	28 out of 5910 background genes, 0.5%	1.26e-08	ERG2:PDR16:ERG3:UPC2:ERG1:ERG10:ERG9:ERG24:ERG6:ERG11:ERG5:ERG25:ERG13
phytosteroid biosynthetic process	12 out of 244 genes, 4.9%	25 out of 5910 background genes, 0.4%	4.79e-08	ERG2:ERG3:UPC2:ERG1:ERG10:ERG9:ERG24:ERG6:ERG11:ERG5:ERG25:ERG13
cellular alcohol biosynthetic process	12 out of 244 genes, 4.9%	25 out of 5910 background genes, 0.4%	4.79e-08	ERG2:ERG3:UPC2:ERG1:ERG10:ERG9:ERG24:ERG6:ERG11:ERG5:ERG25:ERG13
ergosterol biosynthetic process	12 out of 244 genes, 4.9%	25 out of 5910 background genes, 0.4%	4.79e-08	ERG2:ERG3:UPC2:ERG1:ERG10:ERG9:ERG24:ERG6:ERG11:ERG5:ERG25:ERG13
cellular lipid biosynthetic process	12 out of 244 genes, 4.9%	25 out of 5910 background genes, 0.4%	4.79e-08	ERG2:ERG3:UPC2:ERG1:ERG10:ERG9:ERG24:ERG6:ERG11:ERG5:ERG25:ERG13
steroid metabolic process	14 out of 244 genes, 5.7%	38 out of 5910 background genes, 0.6%	9.13e-08	ERG2:PDR16:ERG3:UPC2:ERG1:ERG10:ERG9:ERG24:ERG6:ERG11:EBP1:ERG5:ERG25:ERG13
phytosteroid metabolic process	12 out of 244 genes, 4.9%	27 out of 5910 background genes, 0.5%	1.48e-07	ERG2:ERG3:UPC2:ERG1:ERG10:ERG9:ERG24:ERG6:ERG11:ERG5:ERG25:ERG13
ergosterol metabolic process	12 out of 244 genes, 4.9%	27 out of 5910 background genes, 0.5%	1.48e-07	ERG2:ERG3:UPC2:ERG1:ERG10:ERG9:ERG24:ERG6:ERG11:ERG5:ERG25:ERG13
cellular alcohol metabolic process	12 out of 244 genes, 4.9%	30 out of 5910 background genes, 0.5%	6.63e-07	ERG2:ERG3:UPC2:ERG1:ERG10:ERG9:ERG24:ERG6:ERG11:ERG5:ERG25:ERG13
sterol metabolic process	13 out of 244 genes, 5.3%	37 out of 5910 background genes, 0.6%	8.59e-07	ERG2:PDR16:ERG3:UPC2:ERG1:ERG10:ERG9:ERG24:ERG6:ERG11:ERG5:ERG25:ERG13
alcohol biosynthetic process	15 out of 244 genes, 6.1%	57 out of 5910 background genes, 1.0%	4.16e-06	ERG2:PDR16:ERG3:UPC2:ERG1:ERG10:ERG9:ERG24:IPK2:ERG6:SEC14:ERG11:ERG5:ERG25:ERG13
organic hydroxy compound biosynthetic process	15 out of 244 genes, 6.1%	69 out of 5910 background genes, 1.2%	6.85e-05	ERG2:PDR16:ERG3:UPC2:ERG1:ERG10:ERG9:ERG24:IPK2:ERG6:SEC14:ERG11:ERG5:ERG25:ERG13
alcohol metabolic process	16 out of 244 genes, 6.6%	93 out of 5910 background genes, 1.6%	0.00076	ERG2:PDR16:ERG3:UPC2:ERG1:ERG10:ERG9:ERG24:IPK2:ERG6:SEC14:ERG11:C6_02480W_A:ERG5:ERG25:ERG13
cellular response to drug	29 out of 244 genes, 11.9%	291 out of 5910 background genes, 4.9%	0.00573	ERG2:CCH1:GAL102:PDR16:ERG3:UPC2:ERG1:TPO3:IPT1:TPK1:C1_14190C_A:RTA2:SIT1:ERG24:PMC1:ERG6:CDR2:CDR1:CRZ1:PGA31:ERG11:TAC1:GIS2:CAG1:ORM1:C7_01170C_A:PGA23:ACE2:ERG13
anion transport	20 out of 244 genes, 8.2%	168 out of 5910 background genes, 2.8%	0.01283	PDR16:ANT1:TPO3:AVT4:MUP1:RTA2:FLC1:CDR2:CDR1:OAC1:AGP2:SUL2:SEC14:TNA1:GAP6:C6_02650C_A:ACB1:FLU1:SEO1:CR_06790C_A
organic hydroxy compound metabolic process	16 out of 244 genes, 6.6%	117 out of 5910 background genes, 2.0%	0.01654	ERG2:PDR16:ERG3:UPC2:ERG1:ERG10:ERG9:ERG24:IPK2:ERG6:SEC14:ERG11:C6_02480W_A:ERG5:ERG25:ERG13
response to drug	32 out of 244 genes, 13.1%	357 out of 5910 background genes, 6.0%	0.01713	ERG2:CCH1:HOL4:GAL102:PDR16:ERG3:UPC2:ERG1:TPO3:IPT1:TPK1:C1_14190C_A:RTA2:SIT1:ERG24:PMC1:ERG6:CDR2:CDR1:CRZ1:PGA31:ERG11:TAC1:GIS2:CAG1:QDR3:ORM1:C7_01170C_A:FLU1:PGA23:ACE2:ERG13
ion transport	26 out of 244 genes, 10.7%	272 out of 5910 background genes, 4.6%	0.03646	CCH1:C1_02700C_A:PDR16:ANT1:TPO3:FTH1:AVT4:MUP1:COX17:RTA2:SIT1:FLC1:PMC1:CDR2:CDR1:OAC1:AGP2:SUL2:SEC14:TNA1:GAP6:C6_02650C_A:ACB1:FLU1:SEO1:CR_06790C_A
molecular function
GO categorie	Cluster frequency	Background frequency	FDR adjusted p-value	Gene(s) annotated to the term
none
cellular component
GO categorie	Cluster frequency	Background frequency	FDR adjusted p-value	Gene(s) annotated to the term
extracellular region	16 out of 244 genes, 6.6%	121 out of 5910 background genes, 2.0%	0.00422	PGA45:COI1:GCA1:SIM1:RBE1:YWP1:PIR1:SAP3:RHD3:GDH3:CSA2:SCW11:SAP6:SAP4:ACB1:LIP5
cell periphery	49 out of 244 genes, 20.1%	673 out of 5910 background genes, 11.4%	0.00522	PHR2:CCH1:CRL1:C1_02700C_A:PDR16:ERG3:PGA45:ERG1:TPO3:GCA1:C1_13690C_A:SIM1:RBE1:C2_00750W_A:C2_00940W_A:RTA2:SIT1:DSE1:YWP1:ERG9:PIR1:YOR1:ERG6:CDR2:CDR1:AGP2:ERG251:SUL2:C4_02720C_A:RHD3:PGA31:ERG11:TNA1:SCW11:CAG1:EBP1:QDR3:C6_02650C_A:ALS1:HGT10:HGT13:FLU1:C7_02370W_A:ERG5:ERG25:INN1:RBR2:CR_08990C_A:CHS2
plasma membrane	37 out of 244 genes, 15.2%	473 out of 5910 background genes, 8.0%	0.01253	PHR2:CCH1:CRL1:C1_02700C_A:PDR16:ERG3:ERG1:TPO3:GCA1:C1_13690C_A:C2_00750W_A:C2_00940W_A:RTA2:SIT1:ERG9:YOR1:ERG6:CDR2:CDR1:AGP2:ERG251:SUL2:C4_02720C_A:RHD3:ERG11:TNA1:CAG1:QDR3:C6_02650C_A:HGT10:HGT13:FLU1:C7_02370W_A:ERG5:ERG25:CR_08990C_A:CHS2
cell surface	19 out of 244 genes, 7.8%	187 out of 5910 background genes, 3.2%	0.03045	PHR2:PGA45:COI1:SIM1:RBE1:HSP21:SIT1:YWP1:CDR1:RHD3:PGA31:SCW11:PGA37:EBP1:ALS1:PGA23:RBR2:HSP104:CHS2

## Sheet: 4 h Down
biological process
GO categorie	Cluster frequency	Background frequency	FDR adjusted p-value	Gene(s) annotated to the term
none
molecular function
GO categorie	Cluster frequency	Background frequency	FDR adjusted p-value	Gene(s) annotated to the term
calcium:cation antiporter activity	2 out of 79 genes, 2.5%	2 out of 5910 background genes, 0.0%	0.02011	VCX1:CR_10800C_A
calcium:proton antiporter activity	2 out of 79 genes, 2.5%	2 out of 5910 background genes, 0.0%	0.02011	VCX1:CR_10800C_A
single base insertion or deletion binding	2 out of 79 genes, 2.5%	2 out of 5910 background genes, 0.0%	0.02011	MSH6:MSH2
metal ion:proton antiporter activity	2 out of 79 genes, 2.5%	2 out of 5910 background genes, 0.0%	0.02011	VCX1:CR_10800C_A
cellular component
GO categorie	Cluster frequency	Background frequency	FDR adjusted p-value	Gene(s) annotated to the term
cellular bud	10 out of 79 genes, 12.7%	162 out of 5910 background genes, 2.7%	0.00522	KIP4:MKK2:C3_07470W_A:BEM1:CDC11:C5_03170C_A:C6_00910C_A:C6_02140W_A:C7_00410C_A:CWH43

## Sheet: 24 h Up
biological process
GO categorie	Cluster frequency	Background frequency	FDR adjusted p-value	Gene(s) annotated to the term
phytosteroid metabolic process	19 out of 456 genes, 4.2%	27 out of 5910 background genes, 0.5%	7.18e-13	ERG2:ERG3:UPC2:ERG1:ERG10:ARE2:ERG9:ERG24:ERG4:ERG6:NCP1:ERG26:ERG11:CYB5:ERG5:ERG27:ERG25:DAP1:ERG13
ergosterol metabolic process	19 out of 456 genes, 4.2%	27 out of 5910 background genes, 0.5%	7.18e-13	ERG2:ERG3:UPC2:ERG1:ERG10:ARE2:ERG9:ERG24:ERG4:ERG6:NCP1:ERG26:ERG11:CYB5:ERG5:ERG27:ERG25:DAP1:ERG13
sterol biosynthetic process	19 out of 456 genes, 4.2%	28 out of 5910 background genes, 0.5%	2.07e-12	ERG2:ERG3:UPC2:ERG1:ERG10:ERG9:ERG24:ERG4:ERG6:C3_02820C_A:NCP1:ERG26:ERG11:CYB5:ERG5:ERG27:ERG25:DAP1:ERG13
steroid biosynthetic process	19 out of 456 genes, 4.2%	28 out of 5910 background genes, 0.5%	2.07e-12	ERG2:ERG3:UPC2:ERG1:ERG10:ERG9:ERG24:ERG4:ERG6:C3_02820C_A:NCP1:ERG26:ERG11:CYB5:ERG5:ERG27:ERG25:DAP1:ERG13
phytosteroid biosynthetic process	18 out of 456 genes, 3.9%	25 out of 5910 background genes, 0.4%	2.25e-12	ERG2:ERG3:UPC2:ERG1:ERG10:ERG9:ERG24:ERG4:ERG6:NCP1:ERG26:ERG11:CYB5:ERG5:ERG27:ERG25:DAP1:ERG13
cellular alcohol biosynthetic process	18 out of 456 genes, 3.9%	25 out of 5910 background genes, 0.4%	2.25e-12	ERG2:ERG3:UPC2:ERG1:ERG10:ERG9:ERG24:ERG4:ERG6:NCP1:ERG26:ERG11:CYB5:ERG5:ERG27:ERG25:DAP1:ERG13
ergosterol biosynthetic process	18 out of 456 genes, 3.9%	25 out of 5910 background genes, 0.4%	2.25e-12	ERG2:ERG3:UPC2:ERG1:ERG10:ERG9:ERG24:ERG4:ERG6:NCP1:ERG26:ERG11:CYB5:ERG5:ERG27:ERG25:DAP1:ERG13
cellular lipid biosynthetic process	18 out of 456 genes, 3.9%	25 out of 5910 background genes, 0.4%	2.25e-12	ERG2:ERG3:UPC2:ERG1:ERG10:ERG9:ERG24:ERG4:ERG6:NCP1:ERG26:ERG11:CYB5:ERG5:ERG27:ERG25:DAP1:ERG13
sterol metabolic process	21 out of 456 genes, 4.6%	37 out of 5910 background genes, 0.6%	1.27e-11	ERG2:ERG3:UPC2:ERG1:C2_00740C_A:ERG10:ARE2:ERG9:ERG24:ERG4:ERG6:C3_02820C_A:NCP1:ERG26:ERG11:CYB5:ERG5:ERG27:ERG25:DAP1:ERG13
cellular alcohol metabolic process	19 out of 456 genes, 4.2%	30 out of 5910 background genes, 0.5%	1.42e-11	ERG2:ERG3:UPC2:ERG1:ERG10:ARE2:ERG9:ERG24:ERG4:ERG6:NCP1:ERG26:ERG11:CYB5:ERG5:ERG27:ERG25:DAP1:ERG13
steroid metabolic process	21 out of 456 genes, 4.6%	38 out of 5910 background genes, 0.6%	2.64e-11	ERG2:ERG3:UPC2:ERG1:C2_00740C_A:ERG10:ARE2:ERG9:ERG24:ERG4:ERG6:C3_02820C_A:NCP1:ERG26:ERG11:CYB5:ERG5:ERG27:ERG25:DAP1:ERG13
organic hydroxy compound biosynthetic process	26 out of 456 genes, 5.7%	69 out of 5910 background genes, 1.2%	2.08e-09	ERG2:SNO1:ERG3:UPC2:ERG1:ARO8:ERG10:ERG9:ERG24:IPK2:ERG4:RKI1:ERG6:C3_02820C_A:NCP1:ERG26:ERG11:C5_02920W_A:SAH1:CYB5:ERG5:ERG27:ERG25:DAP1:PDX3:ERG13
small molecule biosynthetic process	53 out of 456 genes, 11.6%	254 out of 5910 background genes, 4.3%	8.3e-09	C1_00510W_A:ERG2:SNO1:COQ6:ERG3:UPC2:ERG1:CHO1:C1_12810W_A:ARO8:C2_00390C_A:C2_02950W_A:ERG10:AAT1:ERG9:ERG24:IPK2:LEU42:ERG4:RKI1:ERG6:ILV2:C3_02820C_A:MET13:MET15:PRO3:ERG251:LAB5:NCP1:C4_04720W_A:ERG26:ERG11:C5_01290C_A:PUT1:C5_02920W_A:SAH1:CAG1:ILV5:ISA1:LEU2:CYB5:ERG5:LEU1:ERG27:MET6:ERG25:DAP1:PDX3:CR_06070W_A:MIS11:AAT21:ERG13:CR_09590W_A
alcohol biosynthetic process	22 out of 456 genes, 4.8%	57 out of 5910 background genes, 1.0%	6.36e-08	ERG2:ERG3:UPC2:ERG1:ARO8:ERG10:ERG9:ERG24:IPK2:ERG4:ERG6:C3_02820C_A:NCP1:ERG26:ERG11:SAH1:CYB5:ERG5:ERG27:ERG25:DAP1:ERG13
organic hydroxy compound metabolic process	32 out of 456 genes, 7.0%	117 out of 5910 background genes, 2.0%	1.11e-07	ERG2:SNO1:ERG3:TCO89:UPC2:ERG1:ARO8:C2_00740C_A:ERG10:ARE2:ERG9:ERG24:IPK2:ERG4:RKI1:ERG6:C3_02820C_A:FBP1:NCP1:ERG26:ERG11:C5_02920W_A:SAH1:C6_02480W_A:CYB5:ERG5:ERG27:ERG25:DAP1:PDX3:ERG13:PLB3
alcohol metabolic process	28 out of 456 genes, 6.1%	93 out of 5910 background genes, 1.6%	1.46e-07	ERG2:ERG3:TCO89:UPC2:ERG1:ARO8:C2_00740C_A:ERG10:ARE2:ERG9:ERG24:IPK2:ERG4:ERG6:C3_02820C_A:FBP1:NCP1:ERG26:ERG11:SAH1:C6_02480W_A:CYB5:ERG5:ERG27:ERG25:DAP1:ERG13:PLB3
lipid metabolic process	49 out of 456 genes, 10.7%	265 out of 5910 background genes, 4.5%	4.49e-06	ERG2:ICL1:ERG3:UPC2:ERG1:SFH5:CHO1:LCB4:TGL99:C2_00740C_A:SMP2:SCT2:PLC2:ERG10:C2_05980C_A:RTA2:ARE2:ERG9:ERG24:IPK2:ERG4:ERG6:SLD1:C3_02820C_A:C3_03760W_A:ERG251:IDI1:LAB5:NCP1:C4_04180C_A:C4_05210W_A:ERG26:ERG11:ACH1:CDS1:SAH1:PEX7:CYB5:LIP5:ERG5:LIP8:ERG27:ERG25:CR_02570C_A:DAP1:MCT1:CR_06070W_A:ERG13:PLB3
small molecule metabolic process	86 out of 456 genes, 18.9%	620 out of 5910 background genes, 10.5%	1.84e-05	C1_00510W_A:ERG2:SNO1:COQ6:C1_04030W_A:ACS2:ICL1:ERG3:TCO89:ADE4:ADE5,7:GCV2:UPC2:ERG1:FAD1:HNT1:CHO1:SAM2:C1_12810W_A:MET3:ARO8:C2_00390C_A:C2_00740C_A:C2_02950W_A:ERG10:AAT1:C2_05980C_A:ARE2:ERG9:ERG24:IPK2:LEU42:ERG4:RKI1:ERG6:ILV2:C3_02820C_A:MET13:ADE2:C3_05760W_A:C3_06110C_A:FBP1:CAR2:MET15:PRO3:ERG251:LAB5:NCP1:C4_04720W_A:ERG26:ERG11:C5_01290C_A:ACH1:PUT1:C5_02920W_A:CDS1:SAH1:C5_04360C_A…
cellular lipid metabolic process	44 out of 456 genes, 9.6%	243 out of 5910 background genes, 4.1%	5.68e-05	ERG2:ICL1:ERG3:UPC2:ERG1:SFH5:CHO1:LCB4:C2_00740C_A:SMP2:SCT2:ERG10:C2_05980C_A:RTA2:ARE2:ERG9:ERG24:IPK2:ERG4:ERG6:SLD1:C3_03760W_A:ERG251:IDI1:LAB5:NCP1:C4_04180C_A:C4_05210W_A:ERG26:ERG11:ACH1:CDS1:SAH1:PEX7:CYB5:ERG5:ERG27:ERG25:CR_02570C_A:DAP1:MCT1:CR_06070W_A:ERG13:PLB3
lipid biosynthetic process	32 out of 456 genes, 7.0%	150 out of 5910 background genes, 2.5%	8.65e-05	ERG2:ERG3:UPC2:ERG1:CHO1:SMP2:SCT2:ERG10:ERG9:ERG24:ERG4:ERG6:SLD1:C3_02820C_A:C3_03760W_A:ERG251:IDI1:LAB5:NCP1:C4_04180C_A:C4_05210W_A:ERG26:ERG11:CDS1:SAH1:CYB5:ERG5:ERG27:ERG25:DAP1:CR_06070W_A:ERG13
single-organism biosynthetic process	82 out of 456 genes, 18.0%	608 out of 5910 background genes, 10.3%	0.00015	C1_00510W_A:ERG2:SNO1:COQ6:C1_04030W_A:ACS2:ERG3:CHS7:ADE4:ADE5,7:UPC2:ERG1:FAD1:HEM14:CHO1:SAM2:C1_12810W_A:ARO8:C2_00390C_A:SMP2:SCT2:C2_02950W_A:ERG10:AAT1:ERG9:ERG24:IPK2:LEU42:ERG4:RKI1:ERG6:GFA1:ILV2:SLD1:C3_02820C_A:MET13:C3_03760W_A:ADE2:C3_05760W_A:CRZ1:C3_06110C_A:FBP1:MET15:PRO3:ERG251:IDI1:LAB5:NCP1:C4_03750C_A:C4_04180C_A:C4_04720W_A:C4_05210W_A:ERG26:ERG11:C5_01290C_A:PUT1:C5_02920W…
one-carbon metabolic process	7 out of 456 genes, 1.5%	12 out of 5910 background genes, 0.2%	0.00997	GCV2:MET13:C4_04720W_A:SAH1:GCV1:SHM2:MIS11
organonitrogen compound metabolic process	65 out of 456 genes, 14.3%	519 out of 5910 background genes, 8.8%	0.04511	C1_00510W_A:CIS2:SNO1:C1_04030W_A:CHS7:ADE4:ADE5,7:GCV2:FAD1:HEM14:CHO1:SAM2:LCB4:C1_12810W_A:MET3:ARO8:C2_00390C_A:C2_00630C_A:C2_02950W_A:AAT1:RTA2:AMO2:LEU42:RPT2:RKI1:GFA1:ILV2:SLD1:MET13:C3_03760W_A:ADE2:SAP3:C3_05760W_A:CRZ1:C3_06110C_A:CAR2:MET15:PRO3:CRH11:ECM38:C4_04720W_A:PUT1:CDS1:SAH1:C5_04360C_A:CAR1:CAG1:FCA1:ILV5:MAE1:GCV1:ISA1:SAP6:SHM2:LEU2:LEU1:ADE1:MET6:PDX3:CR_06070W_A:ADE13:M…
molecular function
GO categorie	Cluster frequency	Background frequency	FDR adjusted p-value	Gene(s) annotated to the term
none
cellular component
GO categorie	Cluster frequency	Background frequency	FDR adjusted p-value	Gene(s) annotated to the term
plasma membrane	59 out of 456 genes, 12.9%	473 out of 5910 background genes, 8.0%	0.0203	PHR2:CRL1:ERG3:TCO89:OPY2:C1_08540C_A:ERG1:SFH5:FCY23:CDC48:SAM2:LCB4:MSO1:AGC1:PGA52:C2_00750W_A:C2_00940W_A:HGT7:HGT20:RTA2:RHO2:SIT1:ERG9:C3_01540W_A:ERG6:C3_03110W_A:CDR2:CDR1:MET15:RCH1:ERG251:C4_01560C_A:PHO89:C4_02720C_A:CRH11:SAP10:CFL1:C4_06370C_A:ERG11:CFL4:CFL5:ECM331:TNA1:CAG1:C6_02650C_A:MDR1:C6_03390W_A:SHM2:FLU1:FMP45:ERG5:MET6:GEF2:ERG25:PHO112:CR_08990C_A:CHS2:PHO88:PLB3
cell surface	29 out of 456 genes, 6.4%	187 out of 5910 background genes, 3.2%	0.03825	PHR2:XOG1:PGA45:RBT4:CDC48:SAM2:SIM1:PGA52:SOD6:SOD5:HSP21:SIT1:CDR1:BGL2:CRH11:PGA31:SAP10:ECM331:PGA37:MET6:PGA23:PGA22:PHO112:RBR2:RBR1:HSP104:CHS2:PLB3:PGA1

## Sheet: 24 h Down
biological process
GO categorie	Cluster frequency	Background frequency	FDR adjusted p-value	Gene(s) annotated to the term
arginine biosynthetic process	8 out of 372 genes, 2.2%	9 out of 5910 background genes, 0.2%	2.18e-06	ARG5,6:ARG11:CPA1:ARG3:ECM42:ARG4:ARG1:CPA2
arginine metabolic process	9 out of 372 genes, 2.4%	12 out of 5910 background genes, 0.2%	2.94e-06	ARG5,6:ARG11:CPA1:ARG8:ARG3:ECM42:ARG4:ARG1:CPA2
glutamine family amino acid metabolic process	11 out of 372 genes, 3.0%	30 out of 5910 background genes, 0.5%	0.00109	GLT1:ARG5,6:UGA1:ARG11:CPA1:ARG8:ARG3:ECM42:ARG4:ARG1:CPA2
glutamine family amino acid biosynthetic process	9 out of 372 genes, 2.4%	21 out of 5910 background genes, 0.4%	0.00235	GLT1:ARG5,6:ARG11:CPA1:ARG3:ECM42:ARG4:ARG1:CPA2
oxidation-reduction process	48 out of 372 genes, 12.9%	391 out of 5910 background genes, 6.6%	0.00433	C1_00410C_A:GOR1:C1_05990C_A:GLT1:CAT1:AOX1:ARG5,6:C1_09440W_A:C1_11100W_A:MRPS9:OSM2:DLD1:COX6:C2_03530W_A:NDH51:CYT1:COX9:C2_07250C_A:C2_07270W_A:MET10:C2_09860C_A:ACS1:C3_01850W_A:CCP1:C3_04080W_A:RIP1:LYS9:C4_02230C_A:SOD1:QCR9:COX11:ALD6:C4_06710W_A:QCR2:C5_03770C_A:C5_05230C_A:QCR7:C6_03600C_A:C7_00240W_A:C7_00430W_A:C7_01720W_A:C7_02480W_A:C7_03350C_A:CM_00340W:FDH1:ALK8:FRE7:CDG1
respiratory electron transport chain	9 out of 372 genes, 2.4%	24 out of 5910 background genes, 0.4%	0.00884	COX6:CYT1:COX9:C3_04080W_A:RIP1:QCR9:QCR2:QCR7:CM_00340W
mitochondrial electron transport, ubiquinol to cytochrome c	6 out of 372 genes, 1.6%	10 out of 5910 background genes, 0.2%	0.01132	CYT1:C3_04080W_A:RIP1:QCR9:QCR2:QCR7
electron transport chain	9 out of 372 genes, 2.4%	27 out of 5910 background genes, 0.5%	0.02676	COX6:CYT1:COX9:C3_04080W_A:RIP1:QCR9:QCR2:QCR7:CM_00340W
ATP synthesis coupled electron transport	8 out of 372 genes, 2.2%	22 out of 5910 background genes, 0.4%	0.03744	COX6:CYT1:COX9:C3_04080W_A:RIP1:QCR9:QCR2:QCR7
mitochondrial ATP synthesis coupled electron transport	8 out of 372 genes, 2.2%	22 out of 5910 background genes, 0.4%	0.03744	COX6:CYT1:COX9:C3_04080W_A:RIP1:QCR9:QCR2:QCR7
oxidative phosphorylation	8 out of 372 genes, 2.2%	22 out of 5910 background genes, 0.4%	0.03744	COX6:CYT1:COX9:C3_04080W_A:RIP1:QCR9:QCR2:QCR7
cellular respiration	16 out of 372 genes, 4.3%	81 out of 5910 background genes, 1.4%	0.03783	AOX1:C1_09440W_A:MRPS9:COX6:NDH51:CYT1:COX9:C3_04080W_A:RIP1:QCR9:COX11:QCR2:C5_05230C_A:QCR7:C7_02480W_A:CM_00340W
molecular function
GO categorie	Cluster frequency	Background frequency	FDR adjusted p-value	Gene(s) annotated to the term
oxidoreductase activity	52 out of 372 genes, 14.0%	405 out of 5910 background genes, 6.9%	9.16e-05	C1_00410C_A:GOR1:C1_05990C_A:GLT1:CAT1:AOX1:ARG5,6:C1_11100W_A:CYB2:OSM2:DLD1:COX6:C2_03530W_A:NDH51:ARH2:C2_05760C_A:COX9:C2_07250C_A:C2_07270W_A:C2_07550W_A:MET10:C2_09620W_A:C2_09860C_A:C3_01850W_A:CCP1:C3_04080W_A:RIP1:LYS9:C4_01510W_A:C4_02230C_A:SOD1:QCR9:ALD6:C4_06710W_A:QCR2:C5_03770C_A:C5_05230C_A:C6_03240W_A:QCR7:C6_03600C_A:C7_00240W_A:C7_00430W_A:C7_01720W_A:C7_03350C_A:CM_00340W:FDH1…
oxidoreductase activity, acting on diphenols and related substances as donors	7 out of 372 genes, 1.9%	11 out of 5910 background genes, 0.2%	0.00025	AOX1:C3_04080W_A:RIP1:QCR9:QCR2:C5_05230C_A:QCR7
oxidoreductase activity, acting on diphenols and related substances as donors, cytochrome as acceptor	6 out of 372 genes, 1.6%	9 out of 5910 background genes, 0.2%	0.0011	C3_04080W_A:RIP1:QCR9:QCR2:C5_05230C_A:QCR7
ubiquinol-cytochrome-c reductase activity	6 out of 372 genes, 1.6%	9 out of 5910 background genes, 0.2%	0.0011	C3_04080W_A:RIP1:QCR9:QCR2:C5_05230C_A:QCR7
cellular component
GO categorie	Cluster frequency	Background frequency	FDR adjusted p-value	Gene(s) annotated to the term
transmembrane transporter complex	7 out of 372 genes, 1.9%	10 out of 5910 background genes, 0.2%	7.95e-05	CYT1:C3_04080W_A:RIP1:QCR9:QCR2:C5_05230C_A:QCR7
respiratory chain complex III	7 out of 372 genes, 1.9%	10 out of 5910 background genes, 0.2%	7.95e-05	CYT1:C3_04080W_A:RIP1:QCR9:QCR2:C5_05230C_A:QCR7
mitochondrial respiratory chain complex III	7 out of 372 genes, 1.9%	10 out of 5910 background genes, 0.2%	7.95e-05	CYT1:C3_04080W_A:RIP1:QCR9:QCR2:C5_05230C_A:QCR7
cytochrome complex	9 out of 372 genes, 2.4%	20 out of 5910 background genes, 0.3%	0.00026	COX6:CYT1:COX9:C3_04080W_A:RIP1:QCR9:QCR2:C5_05230C_A:QCR7
mitochondrial respiratory chain	10 out of 372 genes, 2.7%	29 out of 5910 background genes, 0.5%	0.00124	COX6:NDH51:CYT1:COX9:C3_04080W_A:RIP1:QCR9:QCR2:C5_05230C_A:QCR7
respiratory chain	10 out of 372 genes, 2.7%	30 out of 5910 background genes, 0.5%	0.00175	COX6:NDH51:CYT1:COX9:C3_04080W_A:RIP1:QCR9:QCR2:C5_05230C_A:QCR7
transporter complex	7 out of 372 genes, 1.9%	14 out of 5910 background genes, 0.2%	0.00182	CYT1:C3_04080W_A:RIP1:QCR9:QCR2:C5_05230C_A:QCR7
organellar ribosome	16 out of 372 genes, 4.3%	79 out of 5910 background genes, 1.3%	0.00513	C1_01580W_A:MRP20:C1_03280W_A:MRPL37:C1_08920W_A:MRPS9:MRPL10:C3_01850W_A:COX11:MRP17:C5_00820W_A:MPRL36:C5_03410C_A:C6_01980C_A:CR_04580W_A:CR_07320C_A
mitochondrial ribosome	16 out of 372 genes, 4.3%	79 out of 5910 background genes, 1.3%	0.00513	C1_01580W_A:MRP20:C1_03280W_A:MRPL37:C1_08920W_A:MRPS9:MRPL10:C3_01850W_A:COX11:MRP17:C5_00820W_A:MPRL36:C5_03410C_A:C6_01980C_A:CR_04580W_A:CR_07320C_A
